# Supplementary material for: Analysis of a Functional Dimer Model of Ubiquinol Cytochrome c Oxidoreductase
Source: Biophys J. 2017 Oct 3;113(7):1599–612. doi: 10.1016/j.bpj.2017.08.018 (PMC5627346; doi:10.1016/j.bpj.2017.08.018)
Supplement: Data S1. Model Code [file mmc2.zip]

Archive with 5 entries (4 files):
- bc1 dimer code/
- bc1 dimer code/bc1_data_V1.mat
- bc1 dimer code/bc1_dimer_V1.m
- bc1 dimer code/bc1_params_V1.mat
- bc1 dimer code/Generate_Figures_V1.m
