# Supplementary material for: Analysis of a Functional Dimer Model of Ubiquinol Cytochrome c Oxidoreductase
Source: Biophys J. 2017 Oct 3;113(7):1599–612. doi: 10.1016/j.bpj.2017.08.018 (PMC5627346; doi:10.1016/j.bpj.2017.08.018)
Supplement: Data S1. Model Code [file mmc2.zip › bc1 dimer code/bc1_dimer_V1.m]

%% bc1 Dimer Random Model
%
% Copyright:
% Jason Bazil, 2017
% Department of Physiology
% Michigan State University

function varargout = bc1_dimer(x,p)
%% define state variables

dPsi = x(p.in.dPsi,:); % mV
Hp = x(p.in.Hp,:); % M
Hn = x(p.in.Hn,:); % M
Q = x(p.in.Q,:); % M
QH2 = x(p.in.QH2,:); % M
c3 = x(p.in.c3,:); % M
c2 = x(p.in.c2,:); % M
O2 = x(p.in.O2,:); % M
SO = x(p.in.SO,:); % M

n=size(x,2); % need this for substate array construction

p.Etot=p.Etot/2; % convert to dimer conc.

%% Binding Polynomials for enzyme, substrates, products and regulators

% Qp-site
P_Qp = (1 + Q./p.KQp + QH2./p.KQH2p);
% Cytc c-site
P_c = (1 + c2./p.Kc2 + c3./p.Kc3);
% Qn-site
P_Qn = (1 + Q./p.KQn + QH2./p.KQH2n);
if p.AA>0 && p.AAstim==0
    P_Qn = inf; % prevent Q or QH2 binding to Qn-site
end

fAA01 = (1+p.AA/p.KAA)/(1+p.beta_AA01*p.AA/p.KAA);
fAA12 = (1+p.AA/p.KAA)/(1+p.beta_AA12*p.AA/p.KAA);
fAA23 = (1+p.AA/p.KAA)/(1+p.beta_AA23*p.AA/p.KAA);
fAA34 = (1+p.AA/p.KAA)/(1+p.beta_AA34*p.AA/p.KAA);
fAA45 = (1+p.AA/p.KAA)/(1+p.beta_AA45*p.AA/p.KAA);

if p.AA>0 && p.AAstim==0
    P_Qn = inf; % prevent Q or QH2 binding to Qn-site
    p.kfQH2p_01 = p.kfQH2p_01*fAA01;
    p.kfQH2p_12 = p.kfQH2p_12*fAA12;
    p.kfQH2p_23 = p.kfQH2p_23*fAA23;
    p.kfQH2p_34 = p.kfQH2p_34*fAA34;
    p.kfQH2p_45 = p.kfQH2p_45*fAA45;
end

%% Midpoint potentials

% SQ potentials
p.Em0.Q_SQp = p.Em0.Q_QH2 + p.R*p.T/p.F/2*log(10)*log10(p.Kstabo) - p.R*p.T/p.F*log(10)*7; % mV
p.Em0.SQ_QH2p = p.Em0.Q_QH2 - p.R*p.T/p.F/2*log(10)*log10(p.Kstabo) + p.R*p.T/p.F*log(10)*7; % mV
p.Em0.Q_SQn = p.Em0.Q_QH2 + p.R*p.T/p.F/2*log(10)*log10(p.Kstabi) - p.R*p.T/p.F*log(10)*7; % mV
p.Em0.SQ_QH2n = p.Em0.Q_QH2 - p.R*p.T/p.F/2*log(10)*log10(p.Kstabi) + p.R*p.T/p.F*log(10)*7; % mV

% Qp-site
Em.c = p.Em0.c; % pH independent
Em.Q_QH2p = p.Em0.Q_QH2 + p.R*p.T/p.F*log(Hp);
Em.Q_SQp = p.Em0.Q_SQp.*ones(1,n); % pH independent
Em.SQ_QH2p = p.Em0.SQ_QH2p + 2*p.R*p.T/p.F*log(Hp);
Em.bL = p.Em0.bL - log(10).*p.R.*p.T./p.F.*log10((Hp+10.^-p.pK.bLox)./(Hp+10.^-p.pK.bLred)); % assuming linked to P-side, equiv to log10((Hp./10.^-p.pK.bLred./P_bLred)./(Hp./10.^-p.pK.bLox./P_bLox))

% Qn-site
Em.bH = p.Em0.bH - log(10).*p.R.*p.T./p.F.*log10((Hn+10.^-p.pK.bHox)./(Hn+10.^-p.pK.bHred)); % assuming linked to N-side, equiv to log10((Hn./10.^-p.pK.bHred./P_bHred)./(Hn./10.^-p.pK.bHox./P_bHox))
Em.Q_QH2n = p.Em0.Q_QH2 + p.R*p.T/p.F*log(Hn);
Em.Q_SQn = p.Em0.Q_SQn.*ones(1,n); % pH independent
Em.SQ_QH2n = p.Em0.SQ_QH2n + 2*p.R*p.T/p.F*log(Hn);

%% Midpoint potentials for electron transfer of bound states
% dG = dG_ET + dG_binding - dG_unbinding
% dG_binding = RTln(Kd) or -RTln(Ka) where Kd is dissociation constant and Ka is association constant (1./Kd)
Emb.c = Em.c + p.R.*p.T./p.F.*log(p.Kc3) - p.R.*p.T./p.F.*log(p.Kc2); % electron transfer free energy (mV)
Emb.SQ_QH2p = Em.SQ_QH2p - p.R.*p.T./p.F.*log(p.KQH2p); % electron transfer free energy (mV)
Emb.Q_SQp = Em.Q_SQp + p.R.*p.T./p.F.*log(p.KQp); % electron transfer free energy (mV)
Emb.SQ_QH2n = Em.SQ_QH2n - p.R.*p.T./p.F.*log(p.KQH2n); % electron transfer free energy (mV)
Emb.Q_SQn = Em.Q_SQn + p.R.*p.T./p.F.*log(p.KQn); % electron transfer free energy (mV)

%% Equilibrium constants for electron transfer

% QH2 oxidation at Qp-site
Keqb.QH2c2 = exp(p.F.*(Emb.c - Emb.SQ_QH2p)./p.R./p.T); % [c2+][SQp]./[c3+][QH2] Keq of electron transfer of bound-state

% Q reduction at Qn-site
Keqb.bHQH2 = exp(p.F.*(Emb.SQ_QH2n - Em.bH)./p.R./p.T); % [bHox][QH2]./[bHred][SQn] Keq of electron transfer of bound-state

% superoxide at Qp-site
Keq.SQO2 = exp((p.F.*(p.Em.SO - Emb.Q_SQp))./p.R./p.T); % [Q][O2.-]./[SQp][O2] Keq for overall rxn

%% Substates via Rapid Equilibrium

% monomer 1
Eh.Q_SQna = Emb.Q_SQn + p.R.*p.T./p.F.*log(Q./p.KQn./P_Qn);
Eh.bHa = Em.bH - 2.*(1-p.beta).*dPsi;
Eh.bLa = Em.bL;
Eh.Q_SQpa = Emb.Q_SQp + p.R.*p.T./p.F.*log(Q./p.KQp./P_Qp);
% monomer 2
Eh.Q_SQnb = Emb.Q_SQn + p.R.*p.T./p.F.*log(Q./p.KQn./P_Qn);
Eh.bHb = Em.bH - 2.*(1-p.beta).*dPsi;
Eh.bLb = Em.bL;
Eh.Q_SQpb = Emb.Q_SQp + p.R.*p.T./p.F.*log(Q./p.KQp./P_Qp);

% Qp-site inactive unless AA bound to on monomer
Eh.Q_SQpb = -inf*ones(size(Eh.Q_SQpb));

% assumes Qn-site for one monomer is off and other Qp-site is on when AA present
if p.AAstim == 1
Eh.Q_SQpb = Emb.Q_SQp + p.R.*p.T./p.F.*log(Q./p.KQp./P_Qp);
Eh.Q_SQnb = -inf*ones(size(Eh.Q_SQnb));
end

% formation energies for each redox center
% index order is given in p.substates field
dfG1 = -p.F.*[Eh.Q_SQna; Eh.bHa; Eh.bLa; Eh.Q_SQpa; Eh.bLb; Eh.Q_SQpb; Eh.bHb; Eh.Q_SQnb]./p.R./p.T;

% 0 e-
s0 = 1;

% 1 e-
E1i=dfG1(p.substates.s1,:);
s1=exp(-E1i)./(ones(size(p.substates.s1,1),1)*sum(exp(-E1i),1));

% 2 e-
E2i=squeeze(sum(reshape(dfG1([p.substates.s2],:),size(p.substates.s2,1),size(p.substates.s2,2),n),2)); % this assumes no interaction between redox centers
% add Coulombic effects for states containing bH(red) and bL(red) on same monomer
E2i(p.coulomb.s2,:) = E2i(p.coulomb.s2,:) + p.dfG_bHredbLred/p.R/p.T;
E2i(p.coulomb3.s2,:) = E2i(p.coulomb3.s2,:) + p.dfG_bLredbLred/p.R/p.T;
s2=exp(-E2i)./(ones(size(p.substates.s2,1),1)*sum(exp(-E2i),1));

% 3 e-
E3i=squeeze(sum(reshape(dfG1([p.substates.s3],:),size(p.substates.s3,1),size(p.substates.s3,2),n),2)); % this assumes no interaction between redox centers
% add Coulombic effects for states containing bH(red) and bL(red) on same monomer
E3i(p.coulomb.s3,:) = E3i(p.coulomb.s3,:) + p.dfG_bHredbLred/p.R/p.T;
E3i(p.coulomb3.s3,:) = E3i(p.coulomb3.s3,:) + p.dfG_bLredbLred/p.R/p.T;
s3=exp(-E3i)./(ones(size(p.substates.s3,1),1)*sum(exp(-E3i),1));

% 4 e-
E4i=squeeze(sum(reshape(dfG1([p.substates.s4],:),size(p.substates.s4,1),size(p.substates.s4,2),n),2)); % this assumes no interaction between redox centers
% add Coulombic effects for states containing bH(red) and bL(red) on same monomer
E4i(p.coulomb.s4,:) = E4i(p.coulomb.s4,:) + p.dfG_bHredbLred/p.R/p.T;
E4i(p.coulomb2.s4,:) = E4i(p.coulomb2.s4,:) + p.dfG_bHredbLred/p.R/p.T;
E4i(p.coulomb3.s4,:) = E4i(p.coulomb3.s4,:) + p.dfG_bLredbLred/p.R/p.T;
s4=exp(-E4i)./(ones(size(p.substates.s4,1),1)*sum(exp(-E4i),1));

% 5 e-
E5i=squeeze(sum(reshape(dfG1([p.substates.s5],:),size(p.substates.s5,1),size(p.substates.s5,2),n),2)); % this assumes no interaction between redox centers
% add Coulombic effects for states containing bH(red) and bL(red) on same monomer
E5i(p.coulomb.s5,:) = E5i(p.coulomb.s5,:) + p.dfG_bHredbLred/p.R/p.T;
E5i(p.coulomb2.s5,:) = E5i(p.coulomb2.s5,:) + p.dfG_bHredbLred/p.R/p.T;
E5i(p.coulomb3.s5,:) = E5i(p.coulomb3.s5,:) + p.dfG_bLredbLred/p.R/p.T;
s5=exp(-E5i)./(ones(size(p.substates.s5,1),1)*sum(exp(-E5i),1));

%% ISP protonation state
PISP = Hp./10.^-p.pK.ISPox2./(1+Hp./10.^-p.pK.ISPox1)./(1+Hp./10.^-p.pK.ISPox2);

%% State Transition Rates

% unidirectional state transition rates

% --- S0->S1 ---

% QH2 oxidation at Qp
% QH2 + c3+ + bLox -> Q + bLred + c2+ 2Hp+
kfQH2p_01a = p.kfQH2p_01.*QH2./p.KQH2p./P_Qp.*PISP.*c3./p.Kc3./P_c.*s0; % QH2 oxidation rate on monomer a for S0
kfQH2p_01b = 0;
if p.AAstim
    kfQH2p_01b = p.kfQH2p_01.*QH2./p.KQH2p./P_Qp.*PISP.*c3./p.Kc3./P_c.*s0.*fAA01; % QH2 oxidation rate on monomer b for S0
end
kfQH2p_01 = kfQH2p_01a + kfQH2p_01b; % total QH2 oxidation rate for S0

% reverse of SO formation
% SO + Q -> SQp + O2
krSO_10a = p.kfSO./Keq.SQO2.*SO.*Q./p.KQp./P_Qp.*s0; % reverse rxn on monomer a for S0
krSO_10b = 0;
if p.AAstim
    krSO_10b = p.kfSO./Keq.SQO2.*SO.*Q./p.KQp./P_Qp.*s0.*fAA01; % reverse rxn on monomer b for S0
end
krSO_10 = krSO_10a + krSO_10b; % total reverse SO formation rate for S0

k0_1 = kfQH2p_01 + krSO_10; % total of all rates from S0 to S1

% --- S0<-S1 ---

% reverse of QH2 oxidation at Qp
% Q + bLred + c2+ + 2Hp+ -> QH2 + bLox + c3+
fSQpa1 = sum(s1(p.s1.Qpa,:),1); % fraction of S1 SQp is reduced on monomer a
fSQpb1 = sum(s1(p.s1.Qpb,:),1); % fraction of S1 SQp is reduced on monomer b
krQH2p_01a = p.kfQH2p_01./Keqb.QH2c2.*PISP.*c2./p.Kc2./P_c.*fSQpa1; % reverse rxn on monomer a for S1
krQH2p_01b = 0;
if p.AAstim
krQH2p_01b = p.kfQH2p_01./Keqb.QH2c2.*PISP.*c2./p.Kc2./P_c.*fSQpb1.*fAA01; % reverse rxn on monomer b for S1
end
krQH2p_01 = krQH2p_01a + krQH2p_01b; % sum rates from both monomers

% SO formation
% SQp + O2 -> SO + Q
kfSO_10a = p.kfSO.*O2.*fSQpa1; % SO formation rate on monomer a for S1
kfSO_10b = 0;
if p.AAstim
kfSO_10b = p.kfSO.*O2.*fSQpb1.*fAA01; % SO formation rate on monomer b for S1
end
kfSO_10 = kfSO_10a + kfSO_10b; % total SO formation rate for S1

k1_0 = krQH2p_01 + kfSO_10; % total of all rates from S1 to S0

% --- S0->S2 ---

% QH2 oxidation at Qn
% QH2 + bHox -> SQ-bHred + 2Hn+
krQH2n_20a = p.kfQH2n_20./Keqb.bHQH2.*exp(p.beta.*2.*p.F.*dPsi./p.R./p.T./2).*QH2./p.KQH2n./P_Qn.*s0; % QH2 oxidation at Qn on monomer a for S0
krQH2n_20b = p.kfQH2n_20./Keqb.bHQH2.*exp(p.beta.*2.*p.F.*dPsi./p.R./p.T./2).*QH2./p.KQH2n./P_Qn.*s0; % QH2 oxidation at Qn on monomer b for S0    ##################### manually turned off for monomer test ####################
if p.AAstim
    krQH2n_20b = 0;
end
krQH2n_20 = krQH2n_20a + krQH2n_20b; % total QH2 oxidation at Qn

k0_2 = krQH2n_20; % total of all rates from S0 to S2

% --- S0<-S2 ---

% SQ reduction at Qn
% SQn + bHred + 2Hn+ -> QH2 + bHox
fSQnbHreda2 = sum(s2(p.s2.bHSQna,:),1); % fraction of S2 SQn-bHred on monomer a
fSQnbHredb2 = sum(s2(p.s2.bHSQnb,:),1); % fraction of S2 SQn-bHred on monomer b
kfQH2n_20a = p.kfQH2n_20.*exp(-p.beta.*2.*p.F.*dPsi./p.R./p.T./2).*fSQnbHreda2; % rate of QH2 formation at n on monomer a for S2
kfQH2n_20b = p.kfQH2n_20.*exp(-p.beta.*2.*p.F.*dPsi./p.R./p.T./2).*fSQnbHredb2; % rate of QH2 formation at n on monomer b for S2
kfQH2n_20 = kfQH2n_20a + kfQH2n_20b; % total rate of QH2 formation for S2

k2_0 = kfQH2n_20; % total of all rates from S2 to S0

% --- S1->S2 ---

% QH2 oxidation at Qp
% QH2 + c3+ + bLox -> Q + bLred + c2+ 2Hp+
fSQpemptya1 = sum(s1(p.s1.Qpa_e,:),1); % fraction S1 SQp site empty in monomer a
fSQpemptyb1 = sum(s1(p.s1.Qpb_e,:),1); % fraction S1 SQp site empty in monomer b
kfQH2p_12a = p.kfQH2p_12.*QH2./p.KQH2p./P_Qp.*PISP.*c3./p.Kc3./P_c.*fSQpemptya1; % QH2 oxidation rate on monomer a for S1
kfQH2p_12b=0;
if p.AAstim
kfQH2p_12b = p.kfQH2p_12.*QH2./p.KQH2p./P_Qp.*PISP.*c3./p.Kc3./P_c.*fSQpemptyb1.*fAA12; % QH2 oxidation rate on monomer b for S1
end
kfQH2p_12 = kfQH2p_12a + kfQH2p_12b; % total QH2 oxidation rate for S1

% reverse of SO formation
% SO + Q -> SQp + O2
krSO_21a = p.kfSO./Keq.SQO2.*SO.*Q./p.KQp./P_Qp.*fSQpemptya1; % reverse rxn on monomer a for S1
krSO_21b=0;
if p.AAstim
krSO_21b = p.kfSO./Keq.SQO2.*SO.*Q./p.KQp./P_Qp.*fSQpemptyb1.*fAA12; % reverse rxn on monomer b for S1    
end
krSO_21 = krSO_21a + krSO_21b; % total reverse SO formation rate for S1

k1_2 = kfQH2p_12 + krSO_21; % total of all rates from S1 to S2

% --- S1<-S2 ---

% reverse of QH2 oxidation at Qp
% Q + bLred + c2+ + 2Hp+ -> QH2 + bLox + c3+   
fSQpa2 = sum(s2(p.s2.Qpa,:),1); % fraction of S2 SQp on monomer a
fSQpb2 = sum(s2(p.s2.Qpb,:),1); % fraction of S2 SQp on monomer b
krQH2p_12a = p.kfQH2p_12./Keqb.QH2c2.*PISP.*c2./p.Kc2./P_c.*fSQpa2; % reverse rxn on monomer a for S2
krQH2p_12b = 0;
if p.AAstim
krQH2p_12b = p.kfQH2p_12./Keqb.QH2c2.*PISP.*c2./p.Kc2./P_c.*fSQpb2.*fAA12; % reverse rxn on monomer b for S2
end
krQH2p_12 = krQH2p_12a + krQH2p_12b; % sum rates from both monomers

% SO formation
% SQp + O2 -> SO + Q
kfSO_21a = p.kfSO.*O2.*fSQpa2; % SO formation rate on monomer a for S1
kfSO_21b = 0;
if p.AAstim
kfSO_21b = p.kfSO.*O2.*fSQpb2.*fAA12; % SO formation rate on monomer b for S1
end
kfSO_21 = kfSO_21a + kfSO_21b; % total SO formation rate for S1

k2_1 = krQH2p_12 + kfSO_21; % total of all rates from S1 to S0

% --- S2->S3 ---

% QH2 oxidation at Qp
% QH2 + c3+ + bLox -> Q + bLred + c2+ 2Hp+
fSQpemptya2 = sum(s2(p.s2.Qpa_e,:),1); % fraction S2 SQp site empty on monomer a
fSQpemptyb2 = sum(s2(p.s2.Qpb_e,:),1); % fraction S2 SQp site empty on monomer b
kfQH2p_23a = p.kfQH2p_23.*QH2./p.KQH2p./P_Qp.*PISP.*c3./p.Kc3./P_c.*fSQpemptya2; % QH2 oxidation rate on monomer a for S1
kfQH2p_23b=0;
if p.AAstim
kfQH2p_23b = p.kfQH2p_23.*QH2./p.KQH2p./P_Qp.*PISP.*c3./p.Kc3./P_c.*fSQpemptyb2.*fAA23; % QH2 oxidation rate on monomer b for S1
end
kfQH2p_23 = kfQH2p_23a + kfQH2p_23b; % total QH2 oxidation rate for S1

% reverse of SO formation
% SO + Q -> SQp + O2
krSO_32a = p.kfSO./Keq.SQO2.*SO.*Q./p.KQp./P_Qp.*fSQpemptya2; % reverse rxn on monomer a for S3
krSO_32b=0;
if p.AAstim
krSO_32b = p.kfSO./Keq.SQO2.*SO.*Q./p.KQp./P_Qp.*fSQpemptyb2.*fAA23; % reverse rxn on monomer b for S3
end
krSO_32 = krSO_32a + krSO_32b; % total reverse SO formation rate for S1

k2_3 = kfQH2p_23 + krSO_32; % total of all rates from S2 to S3

% --- S2<-S3 ---

% reverse of QH2 oxidation at Qp
% Q + bLred + c2+ + 2Hp+ -> QH2 + bLox + c3+
fSQpa3 = sum(s3(p.s3.Qpa,:),1); % fraction of S3 SQp on monomer a
fSQpb3 = sum(s3(p.s3.Qpb,:),1); % fraction of S3 SQp on monomer b
krQH2p_23a = p.kfQH2p_23./Keqb.QH2c2.*PISP.*c2./p.Kc2./P_c.*fSQpa3; % reverse rxn on monomer a for S3
krQH2p_23b = 0;
if p.AAstim
krQH2p_23b = p.kfQH2p_23./Keqb.QH2c2.*PISP.*c2./p.Kc2./P_c.*fSQpb3.*fAA23; % reverse rxn on monomer b for S3
end
krQH2p_23 = krQH2p_23a + krQH2p_23b; % sum rates from both monomers

% SO formation
% SQp + O2 -> SO + Q
kfSO_32a = p.kfSO.*O2.*fSQpa3; % SO formation rate on monomer a for S3
kfSO_32b = 0;
if p.AAstim
kfSO_32b = p.kfSO.*O2.*fSQpb3.*fAA23; % SO formation rate on monomer b for S3
end
kfSO_32 = kfSO_32a + kfSO_32b; % total SO formation rate for S3

k3_2 = krQH2p_23 + kfSO_32; % total of all rates from S1 to S0

% --- S1<-S3 ---

% SQ reduction at Qn
% SQn + bHred + 2Hn+ -> QH2 + bHox
fSQnbHreda3 = sum(s3(p.s3.bHSQna,:),1); % fraction of S3 SQn-bHred-any on monomer a
fSQnbHredb3 = sum(s3(p.s3.bHSQnb,:),1); % fraction of S3 SQn-bHred-any on monomer b
kfQH2n_31a = p.kfQH2n_31.*exp(-p.beta.*2.*p.F.*dPsi./p.R./p.T./2).*fSQnbHreda3; % rate of QH2 formation at n on monomer a for S3
kfQH2n_31b = p.kfQH2n_31.*exp(-p.beta.*2.*p.F.*dPsi./p.R./p.T./2).*fSQnbHredb3; % rate of QH2 formation at n on monomer b for S3
kfQH2n_31 = kfQH2n_31a + kfQH2n_31b; % total rate of QH2 formation for S3

k3_1 = kfQH2n_31; % total of all rates from S3 to S1

% --- S1->S3 ---

% QH2 oxidation at Qn
% QH2 + bHox -> SQ-bHred + 2Hn+
fQnemptybHoxa1 = sum(s1(p.s1.bHSQna_e,:),1); % fraction of S1 there is no SQn or bLred on monomer a
fQnemptybHoxb1 = sum(s1(p.s1.bHSQnb_e,:),1); % fraction of S1 there is no SQn or bLred on monomer b
krQH2n_31a = p.kfQH2n_31./Keqb.bHQH2.*exp(p.beta.*2.*p.F.*dPsi./p.R./p.T./2).*QH2./p.KQH2n./P_Qn.*fQnemptybHoxa1; % QH2 oxidation at Qn on monomer a for S1
krQH2n_31b = p.kfQH2n_31./Keqb.bHQH2.*exp(p.beta.*2.*p.F.*dPsi./p.R./p.T./2).*QH2./p.KQH2n./P_Qn.*fQnemptybHoxb1; % QH2 oxidation at Qn on monomer b for S1    ##################### manually turned off for monomer test ####################
if p.AAstim
    krQH2n_31b = 0;
end

krQH2n_31 = krQH2n_31a + krQH2n_31b; % total QH2 oxidation at Qn

k1_3 = krQH2n_31; % total of all rates from S0 to S2

% --- S3->S4 ---

% QH2 oxidation at Qp
% QH2 + c3+ + bLox -> Q + bLred + c2+ 2Hp+
fSQpemptya3 = sum(s3(p.s3.Qpa_e,:),1); % fraction S3 SQp site empty on monomer a
fSQpemptyb3 = sum(s3(p.s3.Qpb_e,:),1); % fraction S3 SQp site empty on monomer b
kfQH2p_34a = p.kfQH2p_34.*QH2./p.KQH2p./P_Qp.*PISP.*c3./p.Kc3./P_c.*fSQpemptya3; % QH2 oxidation rate on monomer a for S3
kfQH2p_34b=0;
if p.AAstim
kfQH2p_34b = p.kfQH2p_34.*QH2./p.KQH2p./P_Qp.*PISP.*c3./p.Kc3./P_c.*fSQpemptyb3.*fAA34; % QH2 oxidation rate on monomer b for S3
end
kfQH2p_34 = kfQH2p_34a + kfQH2p_34b; % total QH2 oxidation rate for S1

% reverse of SO formation
% SO + Q -> SQp + O2
krSO_43a = p.kfSO./Keq.SQO2.*SO.*Q./p.KQp./P_Qp.*fSQpemptya3; % reverse rxn on monomer a for S3
krSO_43b=0;
if p.AAstim
krSO_43b = p.kfSO./Keq.SQO2.*SO.*Q./p.KQp./P_Qp.*fSQpemptyb3.*fAA34; % reverse rxn on monomer b for S3
end
krSO_43 = krSO_43a + krSO_43b; % total reverse SO formation rate for S1

k3_4 = kfQH2p_34 + krSO_43; % total of all rates from S2 to S3

% --- S3<-S4 ---

% reverse of QH2 oxidation at Qp
% Q + bLred + c2+ + 2Hp+ -> QH2 + bLox + c3+
fSQpa4 = sum(s4(p.s4.Qpa,:),1); % fraction of S4 SQp on monomer a
fSQpb4 = sum(s4(p.s4.Qpb,:),1); % fraction of S4 SQp on monomer b
krQH2p_34a = p.kfQH2p_34./Keqb.QH2c2.*PISP.*c2./p.Kc2./P_c.*fSQpa4; % reverse rxn on monomer a for S3
krQH2p_34b = 0;
if p.AAstim
krQH2p_34b = p.kfQH2p_34./Keqb.QH2c2.*PISP.*c2./p.Kc2./P_c.*fSQpb4.*fAA34; % reverse rxn on monomer b for S3
end
krQH2p_34 = krQH2p_34a + krQH2p_34b; % sum rates from both monomers

% SO formation
% SQp + O2 -> SO + Q
kfSO_43a = p.kfSO.*O2.*fSQpa4; % SO formation rate on monomer a for S3
kfSO_43b = 0;
if p.AAstim
kfSO_43b = p.kfSO.*O2.*fSQpb4.*fAA34; % SO formation rate on monomer b for S3
end
kfSO_43 = kfSO_43a + kfSO_43b; % total SO formation rate for S3

k4_3 = krQH2p_34 + kfSO_43; % total of all rates from S1 to S0

% --- S2<-S4 ---

% SQ reduction at Qn
% SQn + bHred + 2Hn+ -> QH2 + bHox
fSQnbHreda4 = sum(s4(p.s4.bHSQna,:),1); % fraction of S4 SQn-bHred-any on monomer a
fSQnbHredb4 = sum(s4(p.s4.bHSQnb,:),1); % fraction of S4 SQn-bHred-any on monomer b
kfQH2n_42a = p.kfQH2n_42.*exp(-p.beta.*2.*p.F.*dPsi./p.R./p.T./2).*fSQnbHreda4; % rate of QH2 formation at n on monomer a for S4
kfQH2n_42b = p.kfQH2n_42.*exp(-p.beta.*2.*p.F.*dPsi./p.R./p.T./2).*fSQnbHredb4; % rate of QH2 formation at n on monomer b for S4
kfQH2n_42 = kfQH2n_42a + kfQH2n_42b; % total rate of QH2 formation for S4

k4_2 = kfQH2n_42; % total of all rates from S3 to S1

% --- S2->S4 ---
% QH2 oxidation at Qn
% QH2 + bHox -> SQ-bHred + 2Hn+
fQnemptybHoxa2 = sum(s2(p.s2.bHSQna_e,:),1); % fraction of S2 there is no SQn or bLred on monomer a
fQnemptybHoxb2 = sum(s2(p.s2.bHSQnb_e,:),1); % fraction of S2 there is no SQn or bLred on monomer b
krQH2n_42a = p.kfQH2n_42./Keqb.bHQH2.*exp(p.beta.*2.*p.F.*dPsi./p.R./p.T./2).*QH2./p.KQH2n./P_Qn.*fQnemptybHoxa2; % QH2 oxidation at Qn on monomer a for S2
krQH2n_42b = p.kfQH2n_42./Keqb.bHQH2.*exp(p.beta.*2.*p.F.*dPsi./p.R./p.T./2).*QH2./p.KQH2n./P_Qn.*fQnemptybHoxb2; % QH2 oxidation at Qn on monomer b for S2     ##################### manually turned off for monomer test ####################
if p.AAstim
    krQH2n_42b = 0;
end

krQH2n_42 = krQH2n_42a + krQH2n_42b; % total QH2 oxidation at Qn

k2_4 = krQH2n_42; % total of all rates from S0 to S2

% --- S4->S5 ---

% QH2 oxidation at Qp
% QH2 + c3+ + bLox -> Q + bLred + c2+ 2Hp+
fSQpemptya4 = sum(s4(p.s4.Qpa_e,:),1); % fraction SQp site empty on monomer a
fSQpemptyb4 = sum(s4(p.s4.Qpb_e,:),1); % fraction SQp site empty on monomer b
kfQH2p_45a = p.kfQH2p_45.*QH2./p.KQH2p./P_Qp.*PISP.*c3./p.Kc3./P_c.*fSQpemptya4; % QH2 oxidation rate on monomer a
kfQH2p_45b = 0;
if p.AAstim
kfQH2p_45b = p.kfQH2p_45.*QH2./p.KQH2p./P_Qp.*PISP.*c3./p.Kc3./P_c.*fSQpemptyb4.*fAA45; % QH2 oxidation rate on monomer b
end
kfQH2p_45 = kfQH2p_45a + kfQH2p_45b; % total QH2 oxidation rate for S4

% reverse of SO formation
% SO + Q -> SQp + O2
krSO_54a = p.kfSO./Keq.SQO2.*SO.*Q./p.KQp./P_Qp.*fSQpemptya4; % reverse rxn on monomer a
krSO_54b = 0;
if p.AAstim
krSO_54b = p.kfSO./Keq.SQO2.*SO.*Q./p.KQp./P_Qp.*fSQpemptyb4.*fAA45; % reverse rxn on monomer b
end
krSO_54 = krSO_54a + krSO_54b; % total reverse SO formation rate

k4_5 = kfQH2p_45 + krSO_54; % total of all rates from S4 to S5

% --- S4<-S5 ---

% reverse of QH2 oxidation at Qp
% Q + bLred + c2+ + 2Hp+ -> QH2 + bLox + c3+
fSQpa5 = sum(s5(p.s5.Qpa,:),1); % fraction of SQp on monomer a
fSQpb5 = sum(s5(p.s5.Qpb,:),1); % fraction of SQp on monomer b
krQH2p_45a = p.kfQH2p_45./Keqb.QH2c2.*PISP.*c2./p.Kc2./P_c.*fSQpa5; % reverse rxn on monomer a
krQH2p_45b = 0;
if p.AAstim
krQH2p_45b = p.kfQH2p_45./Keqb.QH2c2.*PISP.*c2./p.Kc2./P_c.*fSQpb5.*fAA45; % reverse rxn on monomer b
end
krQH2p_45 = krQH2p_45a + krQH2p_45b; % sum rates from both monomers

% SO formation
% SQp + O2 -> SO + Q
kfSO_54a = p.kfSO.*O2.*fSQpa5; % SO formation rate on monomer a
kfSO_54b = 0;
if p.AAstim
kfSO_54b = p.kfSO.*O2.*fSQpb5.*fAA45; % SO formation rate on monomer b
end
kfSO_54 = kfSO_54a + kfSO_54b; % total SO formation rate

k5_4 = krQH2p_45 + kfSO_54; % total of all rates from S5 to S4

% --- S3<-S5 ---

% SQ reduction at Qn
% SQn + bHred + 2Hn+ -> QH2 + bHox
fSQnbHreda5 = sum(s5(p.s5.bHSQna,:),1); % fraction of SQn-bHred-any on monomer a
fSQnbHredb5 = sum(s5(p.s5.bHSQnb,:),1); % fraction of SQn-bHred-any on monomer b
kfQH2n_53a = p.kfQH2n_53.*exp(-p.beta.*2.*p.F.*dPsi./p.R./p.T./2).*fSQnbHreda5; % rate of QH2 formation at n on monomer a
kfQH2n_53b = p.kfQH2n_53.*exp(-p.beta.*2.*p.F.*dPsi./p.R./p.T./2).*fSQnbHredb5; % rate of QH2 formation at n on monomer b
kfQH2n_53 = kfQH2n_53a + kfQH2n_53b; % total rate of QH2 formation

k5_3 = kfQH2n_53; % total of all rates from S5 to S3

% --- S3->S5 ---
% QH2 oxidation at Qn
% QH2 + bHox -> SQ-bHred + 2Hn+
fQnemptybHoxa3 = sum(s3(p.s3.bHSQna_e,:),1); % fraction there is no SQn or bLred on monomer a
fQnemptybHoxb3 = sum(s3(p.s3.bHSQnb_e,:),1); % fraction there is no SQn or bLred on monomer b
krQH2n_53a = p.kfQH2n_53./Keqb.bHQH2.*exp(p.beta.*2.*p.F.*dPsi./p.R./p.T./2).*QH2./p.KQH2n./P_Qn.*fQnemptybHoxa3; % QH2 oxidation at Qn on monomer a
krQH2n_53b = p.kfQH2n_53./Keqb.bHQH2.*exp(p.beta.*2.*p.F.*dPsi./p.R./p.T./2).*QH2./p.KQH2n./P_Qn.*fQnemptybHoxb3; % QH2 oxidation at Qn on monomer b     ##################### manually turned off for monomer test ####################
if p.AAstim
    krQH2n_53b=0;
end
krQH2n_53 = krQH2n_53a + krQH2n_53b; % total QH2 oxidation at Qn

k3_5 = krQH2n_53; % total of all rates from S3 to S5

%% Steady-State Fractional Occupancies (solved analytically)

D=(k0_1.*k1_3.*k2_0.*k3_5.*k4_2 + k0_1.*k1_3.*k2_0.*k3_5.*k4_3 + k0_1.*k1_3.*k2_1.*k3_5.*k4_2 + k0_2.*k1_0.*k2_3.*k3_5.*k4_2 + k0_2.*k1_0.*k2_4.*k3_1.*k4_5 + k0_1.*k1_2.*k2_3.*k3_5.*k4_2 + k0_1.*k1_2.*k2_4.*k3_1.*k4_5 + k0_1.*k1_3.*k2_0.*k3_4.*k4_5 + k0_1.*k1_3.*k2_1.*k3_5.*k4_3 + k0_2.*k1_0.*k2_3.*k3_5.*k4_3 + k0_2.*k1_0.*k2_4.*k3_2.*k4_5 + k0_2.*k1_3.*k2_1.*k3_5.*k4_2 + k0_1.*k1_2.*k2_3.*k3_5.*k4_3 + k0_1.*k1_2.*k2_4.*k3_2.*k4_5 + k0_1.*k1_3.*k2_0.*k3_5.*k4_5 + k0_1.*k1_3.*k2_1.*k3_4.*k4_5 + k0_1.*k1_3.*k2_3.*k3_5.*k4_2 + k0_2.*k1_0.*k2_3.*k3_4.*k4_5 + k0_2.*k1_0.*k2_4.*k3_5.*k4_3 + k0_2.*k1_2.*k2_3.*k3_5.*k4_2 + k0_2.*k1_2.*k2_4.*k3_1.*k4_5 + k0_2.*k1_3.*k2_1.*k3_5.*k4_3 + k0_1.*k1_2.*k2_3.*k3_4.*k4_5 + k0_1.*k1_2.*k2_4.*k3_5.*k4_3 + k0_1.*k1_3.*k2_1.*k3_5.*k4_5 + k0_1.*k1_3.*k2_3.*k3_5.*k4_3 + k0_1.*k1_3.*k2_4.*k3_2.*k4_5 + k0_2.*k1_0.*k2_3.*k3_5.*k4_5 + k0_2.*k1_0.*k2_4.*k3_4.*k4_5 + k0_2.*k1_2.*k2_3.*k3_5.*k4_3 + k0_2.*k1_2.*k2_4.*k3_2.*k4_5 + k0_2.*k1_3.*k2_1.*k3_4.*k4_5 + k0_2.*k1_3.*k2_3.*k3_5.*k4_2 + k0_1.*k1_2.*k2_3.*k3_5.*k4_5 + k0_1.*k1_2.*k2_4.*k3_4.*k4_5 + k0_1.*k1_3.*k2_3.*k3_4.*k4_5 + k0_1.*k1_3.*k2_4.*k3_5.*k4_3 + k0_2.*k1_0.*k2_4.*k3_5.*k4_5 + k0_2.*k1_2.*k2_3.*k3_4.*k4_5 + k0_2.*k1_2.*k2_4.*k3_5.*k4_3 + k0_2.*k1_3.*k2_1.*k3_5.*k4_5 + k0_2.*k1_3.*k2_3.*k3_5.*k4_3 + k0_2.*k1_3.*k2_4.*k3_2.*k4_5 + k0_1.*k1_2.*k2_4.*k3_5.*k4_5 + k0_1.*k1_3.*k2_3.*k3_5.*k4_5 + k0_1.*k1_3.*k2_4.*k3_4.*k4_5 + k0_2.*k1_2.*k2_3.*k3_5.*k4_5 + k0_2.*k1_2.*k2_4.*k3_4.*k4_5 + k0_2.*k1_3.*k2_3.*k3_4.*k4_5 + k0_2.*k1_3.*k2_4.*k3_5.*k4_3 + k0_1.*k1_3.*k2_4.*k3_5.*k4_5 + k0_2.*k1_2.*k2_4.*k3_5.*k4_5 + k0_2.*k1_3.*k2_3.*k3_5.*k4_5 + k0_2.*k1_3.*k2_4.*k3_4.*k4_5 + k0_2.*k1_3.*k2_4.*k3_5.*k4_5 + k0_2.*k1_0.*k2_4.*k3_1.*k5_3 + k0_1.*k1_2.*k2_4.*k3_1.*k5_3 + k0_1.*k1_3.*k2_0.*k3_4.*k5_3 + k0_2.*k1_0.*k2_4.*k3_1.*k5_4 + k0_2.*k1_0.*k2_4.*k3_2.*k5_3 + k0_1.*k1_2.*k2_4.*k3_1.*k5_4 + k0_1.*k1_2.*k2_4.*k3_2.*k5_3 + k0_1.*k1_3.*k2_0.*k3_4.*k5_4 + k0_1.*k1_3.*k2_1.*k3_4.*k5_3 + k0_2.*k1_0.*k2_3.*k3_4.*k5_3 + k0_2.*k1_0.*k2_4.*k3_2.*k5_4 + k0_2.*k1_2.*k2_4.*k3_1.*k5_3 + k0_1.*k1_2.*k2_3.*k3_4.*k5_3 + k0_1.*k1_2.*k2_4.*k3_2.*k5_4 + k0_1.*k1_3.*k2_0.*k3_5.*k5_4 + k0_1.*k1_3.*k2_1.*k3_4.*k5_4 + k0_1.*k1_3.*k2_4.*k3_2.*k5_3 + k0_2.*k1_0.*k2_3.*k3_4.*k5_4 + k0_2.*k1_0.*k2_4.*k3_4.*k5_3 + k0_2.*k1_2.*k2_4.*k3_1.*k5_4 + k0_2.*k1_2.*k2_4.*k3_2.*k5_3 + k0_2.*k1_3.*k2_1.*k3_4.*k5_3 + k0_1.*k1_2.*k2_3.*k3_4.*k5_4 + k0_1.*k1_2.*k2_4.*k3_4.*k5_3 + k0_1.*k1_3.*k2_1.*k3_5.*k5_4 + k0_1.*k1_3.*k2_3.*k3_4.*k5_3 + k0_1.*k1_3.*k2_4.*k3_2.*k5_4 + k0_2.*k1_0.*k2_3.*k3_5.*k5_4 + k0_2.*k1_0.*k2_4.*k3_4.*k5_4 + k0_2.*k1_2.*k2_3.*k3_4.*k5_3 + k0_2.*k1_2.*k2_4.*k3_2.*k5_4 + k0_2.*k1_3.*k2_1.*k3_4.*k5_4 + k0_2.*k1_3.*k2_4.*k3_2.*k5_3 + k0_1.*k1_2.*k2_3.*k3_5.*k5_4 + k0_1.*k1_2.*k2_4.*k3_4.*k5_4 + k0_1.*k1_3.*k2_3.*k3_4.*k5_4 + k0_1.*k1_3.*k2_4.*k3_4.*k5_3 + k0_2.*k1_0.*k2_4.*k3_5.*k5_4 + k0_2.*k1_2.*k2_3.*k3_4.*k5_4 + k0_2.*k1_2.*k2_4.*k3_4.*k5_3 + k0_2.*k1_3.*k2_1.*k3_5.*k5_4 + k0_2.*k1_3.*k2_3.*k3_4.*k5_3 + k0_2.*k1_3.*k2_4.*k3_2.*k5_4 + k0_1.*k1_2.*k2_4.*k3_5.*k5_4 + k0_1.*k1_3.*k2_3.*k3_5.*k5_4 + k0_1.*k1_3.*k2_4.*k3_4.*k5_4 + k0_2.*k1_2.*k2_3.*k3_5.*k5_4 + k0_2.*k1_2.*k2_4.*k3_4.*k5_4 + k0_2.*k1_3.*k2_3.*k3_4.*k5_4 + k0_2.*k1_3.*k2_4.*k3_4.*k5_3 + k0_1.*k1_3.*k2_4.*k3_5.*k5_4 + k0_2.*k1_2.*k2_4.*k3_5.*k5_4 + k0_2.*k1_3.*k2_3.*k3_5.*k5_4 + k0_2.*k1_3.*k2_4.*k3_4.*k5_4 + k0_2.*k1_3.*k2_4.*k3_5.*k5_4 + k0_1.*k1_3.*k2_0.*k4_2.*k5_3 + k0_1.*k1_3.*k2_0.*k4_2.*k5_4 + k0_1.*k1_3.*k2_0.*k4_3.*k5_3 + k0_1.*k1_3.*k2_1.*k4_2.*k5_3 + k0_2.*k1_0.*k2_3.*k4_2.*k5_3 + k0_1.*k1_2.*k2_3.*k4_2.*k5_3 + k0_1.*k1_3.*k2_0.*k4_3.*k5_4 + k0_1.*k1_3.*k2_1.*k4_2.*k5_4 + k0_1.*k1_3.*k2_1.*k4_3.*k5_3 + k0_2.*k1_0.*k2_3.*k4_2.*k5_4 + k0_2.*k1_0.*k2_3.*k4_3.*k5_3 + k0_2.*k1_3.*k2_1.*k4_2.*k5_3 + k0_1.*k1_2.*k2_3.*k4_2.*k5_4 + k0_1.*k1_2.*k2_3.*k4_3.*k5_3 + k0_1.*k1_3.*k2_0.*k4_5.*k5_3 + k0_1.*k1_3.*k2_1.*k4_3.*k5_4 + k0_1.*k1_3.*k2_3.*k4_2.*k5_3 + k0_2.*k1_0.*k2_3.*k4_3.*k5_4 + k0_2.*k1_0.*k2_4.*k4_3.*k5_3 + k0_2.*k1_2.*k2_3.*k4_2.*k5_3 + k0_2.*k1_3.*k2_1.*k4_2.*k5_4 + k0_2.*k1_3.*k2_1.*k4_3.*k5_3 + k0_1.*k1_2.*k2_3.*k4_3.*k5_4 + k0_1.*k1_2.*k2_4.*k4_3.*k5_3 + k0_1.*k1_3.*k2_1.*k4_5.*k5_3 + k0_1.*k1_3.*k2_3.*k4_2.*k5_4 + k0_1.*k1_3.*k2_3.*k4_3.*k5_3 + k0_2.*k1_0.*k2_3.*k4_5.*k5_3 + k0_2.*k1_0.*k2_4.*k4_3.*k5_4 + k0_2.*k1_2.*k2_3.*k4_2.*k5_4 + k0_2.*k1_2.*k2_3.*k4_3.*k5_3 + k0_2.*k1_3.*k2_1.*k4_3.*k5_4 + k0_2.*k1_3.*k2_3.*k4_2.*k5_3 + k0_1.*k1_2.*k2_3.*k4_5.*k5_3 + k0_1.*k1_2.*k2_4.*k4_3.*k5_4 + k0_1.*k1_3.*k2_3.*k4_3.*k5_4 + k0_1.*k1_3.*k2_4.*k4_3.*k5_3 + k0_2.*k1_0.*k2_4.*k4_5.*k5_3 + k0_2.*k1_2.*k2_3.*k4_3.*k5_4 + k0_2.*k1_2.*k2_4.*k4_3.*k5_3 + k0_2.*k1_3.*k2_1.*k4_5.*k5_3 + k0_2.*k1_3.*k2_3.*k4_2.*k5_4 + k0_2.*k1_3.*k2_3.*k4_3.*k5_3 + k0_1.*k1_2.*k2_4.*k4_5.*k5_3 + k0_1.*k1_3.*k2_3.*k4_5.*k5_3 + k0_1.*k1_3.*k2_4.*k4_3.*k5_4 + k0_2.*k1_2.*k2_3.*k4_5.*k5_3 + k0_2.*k1_2.*k2_4.*k4_3.*k5_4 + k0_2.*k1_3.*k2_3.*k4_3.*k5_4 + k0_2.*k1_3.*k2_4.*k4_3.*k5_3 + k0_1.*k1_3.*k2_4.*k4_5.*k5_3 + k0_2.*k1_2.*k2_4.*k4_5.*k5_3 + k0_2.*k1_3.*k2_3.*k4_5.*k5_3 + k0_2.*k1_3.*k2_4.*k4_3.*k5_4 + k0_2.*k1_3.*k2_4.*k4_5.*k5_3 + k0_2.*k1_0.*k3_1.*k4_2.*k5_3 + k0_1.*k1_2.*k3_1.*k4_2.*k5_3 + k0_2.*k1_0.*k3_1.*k4_2.*k5_4 + k0_2.*k1_0.*k3_1.*k4_3.*k5_3 + k0_2.*k1_0.*k3_2.*k4_2.*k5_3 + k0_1.*k1_2.*k3_1.*k4_2.*k5_4 + k0_1.*k1_2.*k3_1.*k4_3.*k5_3 + k0_1.*k1_2.*k3_2.*k4_2.*k5_3 + k0_2.*k1_0.*k3_1.*k4_3.*k5_4 + k0_2.*k1_0.*k3_2.*k4_2.*k5_4 + k0_2.*k1_0.*k3_2.*k4_3.*k5_3 + k0_2.*k1_2.*k3_1.*k4_2.*k5_3 + k0_1.*k1_2.*k3_1.*k4_3.*k5_4 + k0_1.*k1_2.*k3_2.*k4_2.*k5_4 + k0_1.*k1_2.*k3_2.*k4_3.*k5_3 + k0_1.*k1_3.*k3_2.*k4_2.*k5_3 + k0_2.*k1_0.*k3_1.*k4_5.*k5_3 + k0_2.*k1_0.*k3_2.*k4_3.*k5_4 + k0_2.*k1_0.*k3_4.*k4_2.*k5_3 + k0_2.*k1_2.*k3_1.*k4_2.*k5_4 + k0_2.*k1_2.*k3_1.*k4_3.*k5_3 + k0_2.*k1_2.*k3_2.*k4_2.*k5_3 + k0_1.*k1_2.*k3_1.*k4_5.*k5_3 + k0_1.*k1_2.*k3_2.*k4_3.*k5_4 + k0_1.*k1_2.*k3_4.*k4_2.*k5_3 + k0_1.*k1_3.*k3_2.*k4_2.*k5_4 + k0_1.*k1_3.*k3_2.*k4_3.*k5_3 + k0_2.*k1_0.*k3_2.*k4_5.*k5_3 + k0_2.*k1_0.*k3_4.*k4_2.*k5_4 + k0_2.*k1_2.*k3_1.*k4_3.*k5_4 + k0_2.*k1_2.*k3_2.*k4_2.*k5_4 + k0_2.*k1_2.*k3_2.*k4_3.*k5_3 + k0_2.*k1_3.*k3_2.*k4_2.*k5_3 + k0_1.*k1_2.*k3_2.*k4_5.*k5_3 + k0_1.*k1_2.*k3_4.*k4_2.*k5_4 + k0_1.*k1_3.*k3_2.*k4_3.*k5_4 + k0_1.*k1_3.*k3_4.*k4_2.*k5_3 + k0_2.*k1_0.*k3_5.*k4_2.*k5_4 + k0_2.*k1_2.*k3_1.*k4_5.*k5_3 + k0_2.*k1_2.*k3_2.*k4_3.*k5_4 + k0_2.*k1_2.*k3_4.*k4_2.*k5_3 + k0_2.*k1_3.*k3_2.*k4_2.*k5_4 + k0_2.*k1_3.*k3_2.*k4_3.*k5_3 + k0_1.*k1_2.*k3_5.*k4_2.*k5_4 + k0_1.*k1_3.*k3_2.*k4_5.*k5_3 + k0_1.*k1_3.*k3_4.*k4_2.*k5_4 + k0_2.*k1_2.*k3_2.*k4_5.*k5_3 + k0_2.*k1_2.*k3_4.*k4_2.*k5_4 + k0_2.*k1_3.*k3_2.*k4_3.*k5_4 + k0_2.*k1_3.*k3_4.*k4_2.*k5_3 + k0_1.*k1_3.*k3_5.*k4_2.*k5_4 + k0_2.*k1_2.*k3_5.*k4_2.*k5_4 + k0_2.*k1_3.*k3_2.*k4_5.*k5_3 + k0_2.*k1_3.*k3_4.*k4_2.*k5_4 + k0_2.*k1_3.*k3_5.*k4_2.*k5_4 + k0_1.*k2_0.*k3_1.*k4_2.*k5_3 + k0_1.*k2_0.*k3_1.*k4_2.*k5_4 + k0_1.*k2_0.*k3_1.*k4_3.*k5_3 + k0_1.*k2_0.*k3_2.*k4_2.*k5_3 + k0_1.*k2_1.*k3_1.*k4_2.*k5_3 + k0_1.*k2_0.*k3_1.*k4_3.*k5_4 + k0_1.*k2_0.*k3_2.*k4_2.*k5_4 + k0_1.*k2_0.*k3_2.*k4_3.*k5_3 + k0_1.*k2_1.*k3_1.*k4_2.*k5_4 + k0_1.*k2_1.*k3_1.*k4_3.*k5_3 + k0_1.*k2_1.*k3_2.*k4_2.*k5_3 + k0_2.*k2_1.*k3_1.*k4_2.*k5_3 + k0_1.*k2_0.*k3_1.*k4_5.*k5_3 + k0_1.*k2_0.*k3_2.*k4_3.*k5_4 + k0_1.*k2_0.*k3_4.*k4_2.*k5_3 + k0_1.*k2_1.*k3_1.*k4_3.*k5_4 + k0_1.*k2_1.*k3_2.*k4_2.*k5_4 + k0_1.*k2_1.*k3_2.*k4_3.*k5_3 + k0_1.*k2_3.*k3_1.*k4_2.*k5_3 + k0_2.*k2_1.*k3_1.*k4_2.*k5_4 + k0_2.*k2_1.*k3_1.*k4_3.*k5_3 + k0_2.*k2_1.*k3_2.*k4_2.*k5_3 + k0_1.*k2_0.*k3_2.*k4_5.*k5_3 + k0_1.*k2_0.*k3_4.*k4_2.*k5_4 + k0_1.*k2_1.*k3_1.*k4_5.*k5_3 + k0_1.*k2_1.*k3_2.*k4_3.*k5_4 + k0_1.*k2_1.*k3_4.*k4_2.*k5_3 + k0_1.*k2_3.*k3_1.*k4_2.*k5_4 + k0_1.*k2_3.*k3_1.*k4_3.*k5_3 + k0_2.*k2_1.*k3_1.*k4_3.*k5_4 + k0_2.*k2_1.*k3_2.*k4_2.*k5_4 + k0_2.*k2_1.*k3_2.*k4_3.*k5_3 + k0_2.*k2_3.*k3_1.*k4_2.*k5_3 + k0_1.*k2_0.*k3_5.*k4_2.*k5_4 + k0_1.*k2_1.*k3_2.*k4_5.*k5_3 + k0_1.*k2_1.*k3_4.*k4_2.*k5_4 + k0_1.*k2_3.*k3_1.*k4_3.*k5_4 + k0_1.*k2_4.*k3_1.*k4_3.*k5_3 + k0_2.*k2_1.*k3_1.*k4_5.*k5_3 + k0_2.*k2_1.*k3_2.*k4_3.*k5_4 + k0_2.*k2_1.*k3_4.*k4_2.*k5_3 + k0_2.*k2_3.*k3_1.*k4_2.*k5_4 + k0_2.*k2_3.*k3_1.*k4_3.*k5_3 + k0_1.*k2_1.*k3_5.*k4_2.*k5_4 + k0_1.*k2_3.*k3_1.*k4_5.*k5_3 + k0_1.*k2_4.*k3_1.*k4_3.*k5_4 + k0_2.*k2_1.*k3_2.*k4_5.*k5_3 + k0_2.*k2_1.*k3_4.*k4_2.*k5_4 + k0_2.*k2_3.*k3_1.*k4_3.*k5_4 + k0_2.*k2_4.*k3_1.*k4_3.*k5_3 + k0_1.*k2_4.*k3_1.*k4_5.*k5_3 + k0_2.*k2_1.*k3_5.*k4_2.*k5_4 + k0_2.*k2_3.*k3_1.*k4_5.*k5_3 + k0_2.*k2_4.*k3_1.*k4_3.*k5_4 + k0_2.*k2_4.*k3_1.*k4_5.*k5_3 + k1_0.*k2_0.*k3_1.*k4_2.*k5_3 + k1_0.*k2_0.*k3_1.*k4_2.*k5_4 + k1_0.*k2_0.*k3_1.*k4_3.*k5_3 + k1_0.*k2_0.*k3_2.*k4_2.*k5_3 + k1_0.*k2_1.*k3_1.*k4_2.*k5_3 + k1_0.*k2_0.*k3_1.*k4_3.*k5_4 + k1_0.*k2_0.*k3_2.*k4_2.*k5_4 + k1_0.*k2_0.*k3_2.*k4_3.*k5_3 + k1_0.*k2_1.*k3_1.*k4_2.*k5_4 + k1_0.*k2_1.*k3_1.*k4_3.*k5_3 + k1_0.*k2_1.*k3_2.*k4_2.*k5_3 + k1_2.*k2_0.*k3_1.*k4_2.*k5_3 + k1_0.*k2_0.*k3_1.*k4_5.*k5_3 + k1_0.*k2_0.*k3_2.*k4_3.*k5_4 + k1_0.*k2_0.*k3_4.*k4_2.*k5_3 + k1_0.*k2_1.*k3_1.*k4_3.*k5_4 + k1_0.*k2_1.*k3_2.*k4_2.*k5_4 + k1_0.*k2_1.*k3_2.*k4_3.*k5_3 + k1_0.*k2_3.*k3_1.*k4_2.*k5_3 + k1_2.*k2_0.*k3_1.*k4_2.*k5_4 + k1_2.*k2_0.*k3_1.*k4_3.*k5_3 + k1_2.*k2_0.*k3_2.*k4_2.*k5_3 + k1_0.*k2_0.*k3_2.*k4_5.*k5_3 + k1_0.*k2_0.*k3_4.*k4_2.*k5_4 + k1_0.*k2_1.*k3_1.*k4_5.*k5_3 + k1_0.*k2_1.*k3_2.*k4_3.*k5_4 + k1_0.*k2_1.*k3_4.*k4_2.*k5_3 + k1_0.*k2_3.*k3_1.*k4_2.*k5_4 + k1_0.*k2_3.*k3_1.*k4_3.*k5_3 + k1_2.*k2_0.*k3_1.*k4_3.*k5_4 + k1_2.*k2_0.*k3_2.*k4_2.*k5_4 + k1_2.*k2_0.*k3_2.*k4_3.*k5_3 + k1_3.*k2_0.*k3_2.*k4_2.*k5_3 + k1_0.*k2_0.*k3_5.*k4_2.*k5_4 + k1_0.*k2_1.*k3_2.*k4_5.*k5_3 + k1_0.*k2_1.*k3_4.*k4_2.*k5_4 + k1_0.*k2_3.*k3_1.*k4_3.*k5_4 + k1_0.*k2_4.*k3_1.*k4_3.*k5_3 + k1_2.*k2_0.*k3_1.*k4_5.*k5_3 + k1_2.*k2_0.*k3_2.*k4_3.*k5_4 + k1_2.*k2_0.*k3_4.*k4_2.*k5_3 + k1_3.*k2_0.*k3_2.*k4_2.*k5_4 + k1_3.*k2_0.*k3_2.*k4_3.*k5_3 + k1_0.*k2_1.*k3_5.*k4_2.*k5_4 + k1_0.*k2_3.*k3_1.*k4_5.*k5_3 + k1_0.*k2_4.*k3_1.*k4_3.*k5_4 + k1_2.*k2_0.*k3_2.*k4_5.*k5_3 + k1_2.*k2_0.*k3_4.*k4_2.*k5_4 + k1_3.*k2_0.*k3_2.*k4_3.*k5_4 + k1_3.*k2_0.*k3_4.*k4_2.*k5_3 + k1_0.*k2_4.*k3_1.*k4_5.*k5_3 + k1_2.*k2_0.*k3_5.*k4_2.*k5_4 + k1_3.*k2_0.*k3_2.*k4_5.*k5_3 + k1_3.*k2_0.*k3_4.*k4_2.*k5_4 + k1_3.*k2_0.*k3_5.*k4_2.*k5_4);
S0=(k1_0.*k2_0.*k3_1.*k4_2.*k5_3 + k1_0.*k2_0.*k3_1.*k4_2.*k5_4 + k1_0.*k2_0.*k3_1.*k4_3.*k5_3 + k1_0.*k2_0.*k3_2.*k4_2.*k5_3 + k1_0.*k2_1.*k3_1.*k4_2.*k5_3 + k1_0.*k2_0.*k3_1.*k4_3.*k5_4 + k1_0.*k2_0.*k3_2.*k4_2.*k5_4 + k1_0.*k2_0.*k3_2.*k4_3.*k5_3 + k1_0.*k2_1.*k3_1.*k4_2.*k5_4 + k1_0.*k2_1.*k3_1.*k4_3.*k5_3 + k1_0.*k2_1.*k3_2.*k4_2.*k5_3 + k1_2.*k2_0.*k3_1.*k4_2.*k5_3 + k1_0.*k2_0.*k3_1.*k4_5.*k5_3 + k1_0.*k2_0.*k3_2.*k4_3.*k5_4 + k1_0.*k2_0.*k3_4.*k4_2.*k5_3 + k1_0.*k2_1.*k3_1.*k4_3.*k5_4 + k1_0.*k2_1.*k3_2.*k4_2.*k5_4 + k1_0.*k2_1.*k3_2.*k4_3.*k5_3 + k1_0.*k2_3.*k3_1.*k4_2.*k5_3 + k1_2.*k2_0.*k3_1.*k4_2.*k5_4 + k1_2.*k2_0.*k3_1.*k4_3.*k5_3 + k1_2.*k2_0.*k3_2.*k4_2.*k5_3 + k1_0.*k2_0.*k3_2.*k4_5.*k5_3 + k1_0.*k2_0.*k3_4.*k4_2.*k5_4 + k1_0.*k2_1.*k3_1.*k4_5.*k5_3 + k1_0.*k2_1.*k3_2.*k4_3.*k5_4 + k1_0.*k2_1.*k3_4.*k4_2.*k5_3 + k1_0.*k2_3.*k3_1.*k4_2.*k5_4 + k1_0.*k2_3.*k3_1.*k4_3.*k5_3 + k1_2.*k2_0.*k3_1.*k4_3.*k5_4 + k1_2.*k2_0.*k3_2.*k4_2.*k5_4 + k1_2.*k2_0.*k3_2.*k4_3.*k5_3 + k1_3.*k2_0.*k3_2.*k4_2.*k5_3 + k1_0.*k2_0.*k3_5.*k4_2.*k5_4 + k1_0.*k2_1.*k3_2.*k4_5.*k5_3 + k1_0.*k2_1.*k3_4.*k4_2.*k5_4 + k1_0.*k2_3.*k3_1.*k4_3.*k5_4 + k1_0.*k2_4.*k3_1.*k4_3.*k5_3 + k1_2.*k2_0.*k3_1.*k4_5.*k5_3 + k1_2.*k2_0.*k3_2.*k4_3.*k5_4 + k1_2.*k2_0.*k3_4.*k4_2.*k5_3 + k1_3.*k2_0.*k3_2.*k4_2.*k5_4 + k1_3.*k2_0.*k3_2.*k4_3.*k5_3 + k1_0.*k2_1.*k3_5.*k4_2.*k5_4 + k1_0.*k2_3.*k3_1.*k4_5.*k5_3 + k1_0.*k2_4.*k3_1.*k4_3.*k5_4 + k1_2.*k2_0.*k3_2.*k4_5.*k5_3 + k1_2.*k2_0.*k3_4.*k4_2.*k5_4 + k1_3.*k2_0.*k3_2.*k4_3.*k5_4 + k1_3.*k2_0.*k3_4.*k4_2.*k5_3 + k1_0.*k2_4.*k3_1.*k4_5.*k5_3 + k1_2.*k2_0.*k3_5.*k4_2.*k5_4 + k1_3.*k2_0.*k3_2.*k4_5.*k5_3 + k1_3.*k2_0.*k3_4.*k4_2.*k5_4 + k1_3.*k2_0.*k3_5.*k4_2.*k5_4)./D;
S1=(k0_1.*k2_0.*k3_1.*k4_2.*k5_3 + k0_1.*k2_0.*k3_1.*k4_2.*k5_4 + k0_1.*k2_0.*k3_1.*k4_3.*k5_3 + k0_1.*k2_0.*k3_2.*k4_2.*k5_3 + k0_1.*k2_1.*k3_1.*k4_2.*k5_3 + k0_1.*k2_0.*k3_1.*k4_3.*k5_4 + k0_1.*k2_0.*k3_2.*k4_2.*k5_4 + k0_1.*k2_0.*k3_2.*k4_3.*k5_3 + k0_1.*k2_1.*k3_1.*k4_2.*k5_4 + k0_1.*k2_1.*k3_1.*k4_3.*k5_3 + k0_1.*k2_1.*k3_2.*k4_2.*k5_3 + k0_2.*k2_1.*k3_1.*k4_2.*k5_3 + k0_1.*k2_0.*k3_1.*k4_5.*k5_3 + k0_1.*k2_0.*k3_2.*k4_3.*k5_4 + k0_1.*k2_0.*k3_4.*k4_2.*k5_3 + k0_1.*k2_1.*k3_1.*k4_3.*k5_4 + k0_1.*k2_1.*k3_2.*k4_2.*k5_4 + k0_1.*k2_1.*k3_2.*k4_3.*k5_3 + k0_1.*k2_3.*k3_1.*k4_2.*k5_3 + k0_2.*k2_1.*k3_1.*k4_2.*k5_4 + k0_2.*k2_1.*k3_1.*k4_3.*k5_3 + k0_2.*k2_1.*k3_2.*k4_2.*k5_3 + k0_1.*k2_0.*k3_2.*k4_5.*k5_3 + k0_1.*k2_0.*k3_4.*k4_2.*k5_4 + k0_1.*k2_1.*k3_1.*k4_5.*k5_3 + k0_1.*k2_1.*k3_2.*k4_3.*k5_4 + k0_1.*k2_1.*k3_4.*k4_2.*k5_3 + k0_1.*k2_3.*k3_1.*k4_2.*k5_4 + k0_1.*k2_3.*k3_1.*k4_3.*k5_3 + k0_2.*k2_1.*k3_1.*k4_3.*k5_4 + k0_2.*k2_1.*k3_2.*k4_2.*k5_4 + k0_2.*k2_1.*k3_2.*k4_3.*k5_3 + k0_2.*k2_3.*k3_1.*k4_2.*k5_3 + k0_1.*k2_0.*k3_5.*k4_2.*k5_4 + k0_1.*k2_1.*k3_2.*k4_5.*k5_3 + k0_1.*k2_1.*k3_4.*k4_2.*k5_4 + k0_1.*k2_3.*k3_1.*k4_3.*k5_4 + k0_1.*k2_4.*k3_1.*k4_3.*k5_3 + k0_2.*k2_1.*k3_1.*k4_5.*k5_3 + k0_2.*k2_1.*k3_2.*k4_3.*k5_4 + k0_2.*k2_1.*k3_4.*k4_2.*k5_3 + k0_2.*k2_3.*k3_1.*k4_2.*k5_4 + k0_2.*k2_3.*k3_1.*k4_3.*k5_3 + k0_1.*k2_1.*k3_5.*k4_2.*k5_4 + k0_1.*k2_3.*k3_1.*k4_5.*k5_3 + k0_1.*k2_4.*k3_1.*k4_3.*k5_4 + k0_2.*k2_1.*k3_2.*k4_5.*k5_3 + k0_2.*k2_1.*k3_4.*k4_2.*k5_4 + k0_2.*k2_3.*k3_1.*k4_3.*k5_4 + k0_2.*k2_4.*k3_1.*k4_3.*k5_3 + k0_1.*k2_4.*k3_1.*k4_5.*k5_3 + k0_2.*k2_1.*k3_5.*k4_2.*k5_4 + k0_2.*k2_3.*k3_1.*k4_5.*k5_3 + k0_2.*k2_4.*k3_1.*k4_3.*k5_4 + k0_2.*k2_4.*k3_1.*k4_5.*k5_3)./D;
S2=(k0_2.*k1_0.*k3_1.*k4_2.*k5_3 + k0_1.*k1_2.*k3_1.*k4_2.*k5_3 + k0_2.*k1_0.*k3_1.*k4_2.*k5_4 + k0_2.*k1_0.*k3_1.*k4_3.*k5_3 + k0_2.*k1_0.*k3_2.*k4_2.*k5_3 + k0_1.*k1_2.*k3_1.*k4_2.*k5_4 + k0_1.*k1_2.*k3_1.*k4_3.*k5_3 + k0_1.*k1_2.*k3_2.*k4_2.*k5_3 + k0_2.*k1_0.*k3_1.*k4_3.*k5_4 + k0_2.*k1_0.*k3_2.*k4_2.*k5_4 + k0_2.*k1_0.*k3_2.*k4_3.*k5_3 + k0_2.*k1_2.*k3_1.*k4_2.*k5_3 + k0_1.*k1_2.*k3_1.*k4_3.*k5_4 + k0_1.*k1_2.*k3_2.*k4_2.*k5_4 + k0_1.*k1_2.*k3_2.*k4_3.*k5_3 + k0_1.*k1_3.*k3_2.*k4_2.*k5_3 + k0_2.*k1_0.*k3_1.*k4_5.*k5_3 + k0_2.*k1_0.*k3_2.*k4_3.*k5_4 + k0_2.*k1_0.*k3_4.*k4_2.*k5_3 + k0_2.*k1_2.*k3_1.*k4_2.*k5_4 + k0_2.*k1_2.*k3_1.*k4_3.*k5_3 + k0_2.*k1_2.*k3_2.*k4_2.*k5_3 + k0_1.*k1_2.*k3_1.*k4_5.*k5_3 + k0_1.*k1_2.*k3_2.*k4_3.*k5_4 + k0_1.*k1_2.*k3_4.*k4_2.*k5_3 + k0_1.*k1_3.*k3_2.*k4_2.*k5_4 + k0_1.*k1_3.*k3_2.*k4_3.*k5_3 + k0_2.*k1_0.*k3_2.*k4_5.*k5_3 + k0_2.*k1_0.*k3_4.*k4_2.*k5_4 + k0_2.*k1_2.*k3_1.*k4_3.*k5_4 + k0_2.*k1_2.*k3_2.*k4_2.*k5_4 + k0_2.*k1_2.*k3_2.*k4_3.*k5_3 + k0_2.*k1_3.*k3_2.*k4_2.*k5_3 + k0_1.*k1_2.*k3_2.*k4_5.*k5_3 + k0_1.*k1_2.*k3_4.*k4_2.*k5_4 + k0_1.*k1_3.*k3_2.*k4_3.*k5_4 + k0_1.*k1_3.*k3_4.*k4_2.*k5_3 + k0_2.*k1_0.*k3_5.*k4_2.*k5_4 + k0_2.*k1_2.*k3_1.*k4_5.*k5_3 + k0_2.*k1_2.*k3_2.*k4_3.*k5_4 + k0_2.*k1_2.*k3_4.*k4_2.*k5_3 + k0_2.*k1_3.*k3_2.*k4_2.*k5_4 + k0_2.*k1_3.*k3_2.*k4_3.*k5_3 + k0_1.*k1_2.*k3_5.*k4_2.*k5_4 + k0_1.*k1_3.*k3_2.*k4_5.*k5_3 + k0_1.*k1_3.*k3_4.*k4_2.*k5_4 + k0_2.*k1_2.*k3_2.*k4_5.*k5_3 + k0_2.*k1_2.*k3_4.*k4_2.*k5_4 + k0_2.*k1_3.*k3_2.*k4_3.*k5_4 + k0_2.*k1_3.*k3_4.*k4_2.*k5_3 + k0_1.*k1_3.*k3_5.*k4_2.*k5_4 + k0_2.*k1_2.*k3_5.*k4_2.*k5_4 + k0_2.*k1_3.*k3_2.*k4_5.*k5_3 + k0_2.*k1_3.*k3_4.*k4_2.*k5_4 + k0_2.*k1_3.*k3_5.*k4_2.*k5_4)./D;
S3=(k0_1.*k1_3.*k2_0.*k4_2.*k5_3 + k0_1.*k1_3.*k2_0.*k4_2.*k5_4 + k0_1.*k1_3.*k2_0.*k4_3.*k5_3 + k0_1.*k1_3.*k2_1.*k4_2.*k5_3 + k0_2.*k1_0.*k2_3.*k4_2.*k5_3 + k0_1.*k1_2.*k2_3.*k4_2.*k5_3 + k0_1.*k1_3.*k2_0.*k4_3.*k5_4 + k0_1.*k1_3.*k2_1.*k4_2.*k5_4 + k0_1.*k1_3.*k2_1.*k4_3.*k5_3 + k0_2.*k1_0.*k2_3.*k4_2.*k5_4 + k0_2.*k1_0.*k2_3.*k4_3.*k5_3 + k0_2.*k1_3.*k2_1.*k4_2.*k5_3 + k0_1.*k1_2.*k2_3.*k4_2.*k5_4 + k0_1.*k1_2.*k2_3.*k4_3.*k5_3 + k0_1.*k1_3.*k2_0.*k4_5.*k5_3 + k0_1.*k1_3.*k2_1.*k4_3.*k5_4 + k0_1.*k1_3.*k2_3.*k4_2.*k5_3 + k0_2.*k1_0.*k2_3.*k4_3.*k5_4 + k0_2.*k1_0.*k2_4.*k4_3.*k5_3 + k0_2.*k1_2.*k2_3.*k4_2.*k5_3 + k0_2.*k1_3.*k2_1.*k4_2.*k5_4 + k0_2.*k1_3.*k2_1.*k4_3.*k5_3 + k0_1.*k1_2.*k2_3.*k4_3.*k5_4 + k0_1.*k1_2.*k2_4.*k4_3.*k5_3 + k0_1.*k1_3.*k2_1.*k4_5.*k5_3 + k0_1.*k1_3.*k2_3.*k4_2.*k5_4 + k0_1.*k1_3.*k2_3.*k4_3.*k5_3 + k0_2.*k1_0.*k2_3.*k4_5.*k5_3 + k0_2.*k1_0.*k2_4.*k4_3.*k5_4 + k0_2.*k1_2.*k2_3.*k4_2.*k5_4 + k0_2.*k1_2.*k2_3.*k4_3.*k5_3 + k0_2.*k1_3.*k2_1.*k4_3.*k5_4 + k0_2.*k1_3.*k2_3.*k4_2.*k5_3 + k0_1.*k1_2.*k2_3.*k4_5.*k5_3 + k0_1.*k1_2.*k2_4.*k4_3.*k5_4 + k0_1.*k1_3.*k2_3.*k4_3.*k5_4 + k0_1.*k1_3.*k2_4.*k4_3.*k5_3 + k0_2.*k1_0.*k2_4.*k4_5.*k5_3 + k0_2.*k1_2.*k2_3.*k4_3.*k5_4 + k0_2.*k1_2.*k2_4.*k4_3.*k5_3 + k0_2.*k1_3.*k2_1.*k4_5.*k5_3 + k0_2.*k1_3.*k2_3.*k4_2.*k5_4 + k0_2.*k1_3.*k2_3.*k4_3.*k5_3 + k0_1.*k1_2.*k2_4.*k4_5.*k5_3 + k0_1.*k1_3.*k2_3.*k4_5.*k5_3 + k0_1.*k1_3.*k2_4.*k4_3.*k5_4 + k0_2.*k1_2.*k2_3.*k4_5.*k5_3 + k0_2.*k1_2.*k2_4.*k4_3.*k5_4 + k0_2.*k1_3.*k2_3.*k4_3.*k5_4 + k0_2.*k1_3.*k2_4.*k4_3.*k5_3 + k0_1.*k1_3.*k2_4.*k4_5.*k5_3 + k0_2.*k1_2.*k2_4.*k4_5.*k5_3 + k0_2.*k1_3.*k2_3.*k4_5.*k5_3 + k0_2.*k1_3.*k2_4.*k4_3.*k5_4 + k0_2.*k1_3.*k2_4.*k4_5.*k5_3)./D;
S4=(k0_2.*k1_0.*k2_4.*k3_1.*k5_3 + k0_1.*k1_2.*k2_4.*k3_1.*k5_3 + k0_1.*k1_3.*k2_0.*k3_4.*k5_3 + k0_2.*k1_0.*k2_4.*k3_1.*k5_4 + k0_2.*k1_0.*k2_4.*k3_2.*k5_3 + k0_1.*k1_2.*k2_4.*k3_1.*k5_4 + k0_1.*k1_2.*k2_4.*k3_2.*k5_3 + k0_1.*k1_3.*k2_0.*k3_4.*k5_4 + k0_1.*k1_3.*k2_1.*k3_4.*k5_3 + k0_2.*k1_0.*k2_3.*k3_4.*k5_3 + k0_2.*k1_0.*k2_4.*k3_2.*k5_4 + k0_2.*k1_2.*k2_4.*k3_1.*k5_3 + k0_1.*k1_2.*k2_3.*k3_4.*k5_3 + k0_1.*k1_2.*k2_4.*k3_2.*k5_4 + k0_1.*k1_3.*k2_0.*k3_5.*k5_4 + k0_1.*k1_3.*k2_1.*k3_4.*k5_4 + k0_1.*k1_3.*k2_4.*k3_2.*k5_3 + k0_2.*k1_0.*k2_3.*k3_4.*k5_4 + k0_2.*k1_0.*k2_4.*k3_4.*k5_3 + k0_2.*k1_2.*k2_4.*k3_1.*k5_4 + k0_2.*k1_2.*k2_4.*k3_2.*k5_3 + k0_2.*k1_3.*k2_1.*k3_4.*k5_3 + k0_1.*k1_2.*k2_3.*k3_4.*k5_4 + k0_1.*k1_2.*k2_4.*k3_4.*k5_3 + k0_1.*k1_3.*k2_1.*k3_5.*k5_4 + k0_1.*k1_3.*k2_3.*k3_4.*k5_3 + k0_1.*k1_3.*k2_4.*k3_2.*k5_4 + k0_2.*k1_0.*k2_3.*k3_5.*k5_4 + k0_2.*k1_0.*k2_4.*k3_4.*k5_4 + k0_2.*k1_2.*k2_3.*k3_4.*k5_3 + k0_2.*k1_2.*k2_4.*k3_2.*k5_4 + k0_2.*k1_3.*k2_1.*k3_4.*k5_4 + k0_2.*k1_3.*k2_4.*k3_2.*k5_3 + k0_1.*k1_2.*k2_3.*k3_5.*k5_4 + k0_1.*k1_2.*k2_4.*k3_4.*k5_4 + k0_1.*k1_3.*k2_3.*k3_4.*k5_4 + k0_1.*k1_3.*k2_4.*k3_4.*k5_3 + k0_2.*k1_0.*k2_4.*k3_5.*k5_4 + k0_2.*k1_2.*k2_3.*k3_4.*k5_4 + k0_2.*k1_2.*k2_4.*k3_4.*k5_3 + k0_2.*k1_3.*k2_1.*k3_5.*k5_4 + k0_2.*k1_3.*k2_3.*k3_4.*k5_3 + k0_2.*k1_3.*k2_4.*k3_2.*k5_4 + k0_1.*k1_2.*k2_4.*k3_5.*k5_4 + k0_1.*k1_3.*k2_3.*k3_5.*k5_4 + k0_1.*k1_3.*k2_4.*k3_4.*k5_4 + k0_2.*k1_2.*k2_3.*k3_5.*k5_4 + k0_2.*k1_2.*k2_4.*k3_4.*k5_4 + k0_2.*k1_3.*k2_3.*k3_4.*k5_4 + k0_2.*k1_3.*k2_4.*k3_4.*k5_3 + k0_1.*k1_3.*k2_4.*k3_5.*k5_4 + k0_2.*k1_2.*k2_4.*k3_5.*k5_4 + k0_2.*k1_3.*k2_3.*k3_5.*k5_4 + k0_2.*k1_3.*k2_4.*k3_4.*k5_4 + k0_2.*k1_3.*k2_4.*k3_5.*k5_4)./D;
S5=1-S0-S1-S2-S3-S4;

% cyt c reduction
Jc = p.Etot.*(kfQH2p_01.*S0 + kfQH2p_12.*S1 + kfQH2p_23.*S2 + kfQH2p_34.*S3 - krQH2p_01.*S1 - krQH2p_12.*S2 - krQH2p_23.*S3 - krQH2p_34.*S4 + kfQH2p_45.*S4 - krQH2p_45.*S5);

% QH2 oxidaiton at Qp
JQp = Jc;

% superoxide formation
JSO = p.Etot.*(kfSO_10.*S1 + kfSO_21.*S2 + kfSO_32.*S3 + kfSO_43.*S4 + kfSO_54.*S5 - krSO_10.*S0 - krSO_21.*S1 - krSO_32.*S2 - krSO_43.*S3 - krSO_54.*S4);

% Q reduction at Qn
JQn = (Jc - JSO)/2;
% JQn = p.Etot.*(kfQH2n_20.*S2 + kfQH2n_31.*S3 + kfQH2n_42.*S4 - krQH2n_20.*S0 - krQH2n_31.*S1 - krQH2n_42.*S2 + kfQH2n_53.*S5 - krQH2n_53.*S3); % equal to above

%% Collect model details and package into structure

% midpoint potentials
details.Em=Em;
details.Emb=Emb;
% equilibrium constants
details.Keq=Keq;
details.Keqb=Keqb;
% binding polynomials
details.P_Qp=P_Qp;
details.P_Qn=P_Qn;
details.P_c=P_c;
% substate occupancies
details.s0=s0;
details.s1=s1;
details.s2=s2;
details.s3=s3;
details.s4=s4;
details.s5=s5;
% state occupancies
details.S0=S0;
details.S1=S1;
details.S2=S2;
details.S3=S3;
details.S4=S4;
details.S5=S5;
% turnover at each site
details.Jc=Jc;
details.JQp=JQp;
details.JQn=JQn;
details.JSO=JSO;
% partial reactions
details.kfQH2n_20 = kfQH2n_20;
details.krQH2n_20 = krQH2n_20;
details.kfQH2n_31 = kfQH2n_31;
details.krQH2n_31 = krQH2n_31;
details.kfQH2n_42 = kfQH2n_42;
details.krQH2n_42 = krQH2n_42;
details.kfQH2n_53 = kfQH2n_53;
details.krQH2n_53 = krQH2n_53;
details.kfQH2p_01 = kfQH2p_01;
details.krQH2p_01 = krQH2p_01;
details.kfQH2p_12 = kfQH2p_12;
details.krQH2p_12 = krQH2p_12;
details.kfQH2p_23 = kfQH2p_23;
details.krQH2p_23 = krQH2p_23;
details.kfQH2p_34 = kfQH2p_34;
details.krQH2p_34 = krQH2p_34;
details.kfQH2p_45 = kfQH2p_45;
details.krQH2p_45 = krQH2p_45;
details.kfSO_10 = kfSO_10;
details.kfSO_21 = kfSO_21;
details.kfSO_32 = kfSO_32;
details.kfSO_43 = kfSO_43;
details.kfSO_54 = kfSO_54;
details.krSO_10 = krSO_10;
details.krSO_21 = krSO_21;
details.krSO_32 = krSO_32;
details.krSO_43 = krSO_43;
details.krSO_54 = krSO_54;
% free energy spans
dG = -2*p.F*(Em.c - Em.Q_QH2p) - 2*p.F*(Em.Q_QH2n - Em.Q_QH2p) + 2*p.F*dPsi + p.R*p.T*log(c2.^2.*Q./c3.^2./QH2); % dGr in absence of O2 and SO
dGso = -p.F*(Em.c + p.Em.SO - 2*Em.Q_QH2p) + p.R*p.T*log(c2.*Q.*SO./c3./QH2./O2); % dGr of only SO related reactions
dGtot = -2*p.F*(Em.c - Em.Q_QH2p) - p.F*(Em.c + p.Em.SO - 2*Em.Q_QH2p) - 2*p.F*(Em.Q_QH2n - Em.Q_QH2p) + 2*p.F*dPsi + p.R*p.T*log(c2.^3.*Q.*SO./c3.^3./QH2./O2); % full dGr
details.dG = dG;
details.dGso = dGso;
details.dGtot = dGtot;

%% Output

if nargout > 1
    varargout = {Jc, JSO, details};
else
    varargout = {Jc};
end
