# Supplementary material for: Analysis of a Functional Dimer Model of Ubiquinol Cytochrome c Oxidoreductase
Source: Biophys J. 2017 Oct 3;113(7):1599–612. doi: 10.1016/j.bpj.2017.08.018 (PMC5627346; doi:10.1016/j.bpj.2017.08.018)
Supplement: Data S1. Model Code [file mmc2.zip › bc1 dimer code/Generate_Figures_V1.m]

%% Plot Model Outputs
% inputs: 
% data - data structure
% p - parameter structure
% load bc1_data and bc1_params for data and p structures, respectively
% output
% figures used in main text and supplemental material, note that some
% legends and axes labels were done in power point
%
% Copyright:
% Jason Bazil, 2017
% Department of Physiology
% Michigan State University

function Generate_Figures(data,p)

% simulate experiments
model = simulate_experiments(p); % when final, make this from fittingfunctions

%% Preliminaries
% color matrix
c=[0 .447 .741; .85 .325 .098; .929 .694 .125; .494 .184 .556; .466 .674 .188; .301 .745 .933; .635 .078 .184];

% reorder model.Y to match data.Y using model.label and data.label
ireorder = zeros(1,numel(model.label));
for i=1:numel(model.label)
    ireorder(i) = find(strcmpi(data.label,model.label(i))==1);
end
Y=model.Y;
D=cell(1,numel(Y));
for i=1:numel(Y)
    D{i} = data.Y{ireorder(i)};
end

%% Main Figures fit to Data
%% Rottenberg

% Figure 2A
axes('Parent',figure,'FontName','Times New Roman','FontSize',22);
hold on
box on
k=48;plot(D{k}(:,1),D{k}(:,2),'o','color',c(2,:),'markersize',15,'linewidth',2.5)
k=48;plot(Y{k}(:,1),Y{k}(:,2),'color',c(1,:),'linewidth',3)
xlabel('\Delta\Psi (mV)','fontsize',28)
ylabel('J_{O_2^{.-}} (s^{-1})','fontsize',28)
set(gcf,'PaperPosition',[1 1 8 6])
set(gcf,'color','none'),set(gca,'color','none')

% Figure 2B
axes('Parent',figure,'FontName','Times New Roman','FontSize',22);
hold on
box on
k=46;bar(Y{k}(:,1)-.5,Y{k}(:,2),.5,'facecolor',c(1,:))
k=46;bar(D{k}(:,1),D{k}(:,2),.5,'facecolor',c(2,:))
k=46;errorbar(D{k}(:,1),D{k}(:,2),D{k}(:,3),'.','color',[0 0 0],'markersize',1,'linewidth',2.5)
% xlabel('Condition')
ylabel('J_{c^{2+}} (s^{-1})','fontsize',28)
% set(gca,'xtick',[1 2 3 4 5]-.5) % cannot independently set xticklabel fontsizes
% set(gca,'xticklabel',{'Control' 'FCCP' 'Nigericin' 'Valinomycin' 'Antimycin'});
set(gca,'xticklabel',{})
set(gcf,'PaperPosition',[1 1 8 6])
set(gcf,'color','none'),set(gca,'color','none')

% Figure 2C
axes('Parent',figure,'FontName','Times New Roman','FontSize',22);
hold on
box on
k=47;bar(Y{k}(:,1)-.5,Y{k}(:,2),.5,'facecolor',c(1,:))
k=47;bar(D{k}(:,1),D{k}(:,2),.5,'facecolor',c(2,:))
k=47;errorbar(D{k}(:,1),D{k}(:,2),D{k}(:,3),'.','color',[0 0 0],'markersize',1,'linewidth',2.5)
% xlabel('Condition')
ylabel('J_{O_2^{.-}} (s^{-1})','fontsize',28)
% set(gca,'xtick',[1 2 3 4 5]-.5) % cannot independently set xticklabel fontsizes
% set(gca,'xticklabel',{'Control' 'FCCP' 'Nigericin' 'Valinomycin' 'Antimycin'});
set(gca,'xticklabel',{})
set(gcf,'PaperPosition',[1 1 8 6])
set(gcf,'color','none'),set(gca,'color','none')

%% Quinlan

k=50; % Quinlan data set index

axes('Parent',figure,'FontName','Times New Roman','FontSize',22);
hold on
box on

errorbar(Y{k}(find(max(Y{k}(:,2))==Y{k}(:,2)),1),D{k}(1,2),D{k}(1,3),'o','color',c(2,:),'markersize',15,'linewidth',2.5)
errorbar(1,D{k}(2,2),D{k}(2,3),'o','color',c(2,:),'markersize',15,'linewidth',2.5)

plot(Y{k}(:,1),Y{k}(:,2),'color',c(1,:),'linewidth',2.5)
xlabel('%Q')
ylabel('J_{ROS} (nmol H_2O_2/mg/min)')
set(gcf,'PaperPosition',[1 1 8 6])
set(gcf,'color','none'),set(gca,'color','none')

Etot = 200e-12/2; % dimer estimate from Iwata et al. 1967 for rat heart

d=model.Y2{1};
fQ=Y{k}(:,1);
axes('Parent',figure,'FontName','Times New Roman','FontSize',22);
hold on
box on
plot(fQ,(d.kfSO_10.*d.S1+d.kfSO_21.*d.S2+d.kfSO_32.*d.S3+d.kfSO_43.*d.S4)*Etot*1e9*60/2,'linewidth',2.5)
plot(fQ,(d.kfSO_54.*d.S5)*Etot*1e9*60/2,'linewidth',2.5)
ylim([0 inf])
xlabel('%Q')
ylabel('J_{ROS} (nmol H_2O_2/mg/min)')
set(gcf,'PaperPosition',[1 1 8 6])
set(gcf,'color','none'),set(gca,'color','none')
legend({'semireverse' 'semiforward'},'location','best')

%% Drose

k=51; % Drose data set index

axes('Parent',figure,'FontName','Times New Roman','FontSize',22);
hold on
box on

errorbar(D{k}(:,1),D{k}(:,2),D{k}(:,3),'o','color',c(2,:),'markersize',15,'linewidth',2.5)
plot(Y{k}(:,1),Y{k}(:,2),'color',c(1,:),'linewidth',2.5)
xlabel('%Q')
ylabel('J_{ROS} (nmol H_2O_2/mg/min)')
set(gcf,'PaperPosition',[1 1 8 6])
set(gcf,'color','none'),set(gca,'color','none')

Etot = 321e-12/2; % pmol/mg; (17.2 uM cyt b) / (26.8 mg/ml) / (2 nmol cyt b/nmol monomer bc1) / (2 monomer/dimer)

d=model.Y2{2};
fQ=Y{k}(:,1);
axes('Parent',figure,'FontName','Times New Roman','FontSize',22);
hold on
box on
plot(fQ,(d.kfSO_10.*d.S1+d.kfSO_21.*d.S2+d.kfSO_32.*d.S3+d.kfSO_43.*d.S4)*Etot*1e9*60/2,'linewidth',2.5)
plot(fQ,(d.kfSO_54.*d.S5)*Etot*1e9*60/2,'linewidth',2.5)
ylim([0 inf])
xlabel('%Q')
ylabel('J_{ROS} (nmol H_2O_2/mg/min)')
set(gcf,'PaperPosition',[1 1 8 6])
set(gcf,'color','none'),set(gca,'color','none')
legend({'semireverse' 'semiforward'},'location','best')

%% Covian

k=49; % Covian simulation index

% Figure 3A
axes('Parent',figure,'FontName','Times New Roman','FontSize',22);
hold on
box on
plot(D{k}(:,1),D{k}(:,2),'o','color',c(2,:),'markersize',15,'linewidth',2.5)
plot(Y{k}(:,1),Y{k}(:,2),'color',c(1,:),'linewidth',2.5) % adjust TN to match Covain rate at 0 AA
xlabel('Antimycin A per monomer')
ylabel('J_{c^{2+}} (s^{-1})')
set(gcf,'PaperPosition',[1 1 8 6])
set(gcf,'color','none'),set(gca,'color','none')

Etot = 100e-9; % M
AA = logspace(-14,-7.3,101); % AA titration
P = (1 + AA/p.KAA).^2; % AA binding polynomial
AApermonomer = (AA + Etot*2*AA/p.KAA./P + Etot*2*(AA/p.KAA).^2./P)/Etot/2;

% Figure 3B
axes('Parent',figure,'FontName','Times New Roman','FontSize',22);
hold on
box on
plot(AApermonomer,1./P,'color',c(1,:),'linewidth',2.5)
plot(AApermonomer,2*AA/p.KAA./P,'color',c(2,:),'linewidth',2.5)
plot(AApermonomer,(AA/p.KAA).^2./P,'color',c(3,:),'linewidth',2.5)
xlabel('Antimycin A per monomer')
ylabel('Enzyme Fraction')
set(gcf,'PaperPosition',[1 1 8 6])
set(gcf,'color','none'),set(gca,'color','none')
legend({'bc_1|bc_1' 'AA:bc_1|bc_1 + bc_1|bc_1:AA' 'AA:bc_1|bc_1:AA'},'box','off','fontsize',18,'location','best')
set(gcf,'color','none'),set(gca,'color','none')

%% Supplemental Kinetic Figures

%% Speck et al.

% Figure 1
axes('Parent',figure,'FontName','Times New Roman','FontSize',22);
hold on
box on
% grid on
% model
k=1;plot(Y{k}(:,1),Y{k}(:,2)/.033,'color',c(1,:),'linewidth',3)
k=2;plot(Y{k}(:,1),Y{k}(:,2)/.033,'color',c(2,:),'linewidth',3)
k=3;plot(Y{k}(:,1),Y{k}(:,2)/.033,'color',c(3,:),'linewidth',3)
k=4;plot(Y{k}(:,1),Y{k}(:,2)/.033,'color',c(4,:),'linewidth',3)
% data
k=1;errorbar(D{k}(:,1),D{k}(:,2)/.033,D{k}(:,3)/.033,'o','markersize',15,'color',c(1,:),'linewidth',2.5)
k=2;errorbar(D{k}(:,1),D{k}(:,2)/.033,D{k}(:,3)/.033,'s','color',c(2,:),'markersize',15,'linewidth',2.5)
k=3;errorbar(D{k}(:,1),D{k}(:,2)/.033,D{k}(:,3)/.033,'^','color',c(3,:),'markersize',15,'linewidth',2.5)
k=4;errorbar(D{k}(:,1),D{k}(:,2)/.033,D{k}(:,3)/.033,'v','color',c(4,:),'markersize',15,'linewidth',2.5)
% set axes limits and ticks
x=[0 4];xlim(x)
y=[0 500];ylim(y)
set(gca,'xtick',linspace(x(1),x(2),5))
set(gca,'ytick',linspace(y(1),y(2),5))
set(gcf,'PaperPosition',[1 1 8 6])
set(gcf,'color','none'),set(gca,'color','none')

% Figure 2
axes('Parent',figure,'FontName','Times New Roman','FontSize',22);
hold on
box on
% grid on
% model
k=5;plot(Y{k}(:,1),Y{k}(:,2)/.033,'color',c(1,:),'linewidth',3)
k=6;plot(Y{k}(:,1),Y{k}(:,2)/.033,'color',c(2,:),'linewidth',3)
k=7;plot(Y{k}(:,1),Y{k}(:,2)/.033,'color',c(3,:),'linewidth',3)
k=8;plot(Y{k}(:,1),Y{k}(:,2)/.033,'color',c(4,:),'linewidth',3)
% data
k=5;errorbar(D{k}(:,1),D{k}(:,2)/.033,D{k}(:,3)/.033,'o','color',c(1,:),'markersize',15,'linewidth',2.5)
k=6;errorbar(D{k}(:,1),D{k}(:,2)/.033,D{k}(:,3)/.033,'s','color',c(2,:),'markersize',15,'linewidth',2.5)
k=7;errorbar(D{k}(:,1),D{k}(:,2)/.033,D{k}(:,3)/.033,'^','color',c(3,:),'markersize',15,'linewidth',2.5)
k=8;errorbar(D{k}(:,1),D{k}(:,2)/.033,D{k}(:,3)/.033,'v','color',c(4,:),'markersize',15,'linewidth',2.5)
% set axes limits and ticks
x=[0 2];xlim(x)
y=[0 360];ylim(y)
set(gca,'xtick',linspace(x(1),x(2),5))
set(gca,'ytick',linspace(y(1),y(2),5))
set(gcf,'PaperPosition',[1 1 8 6])
set(gcf,'color','none'),set(gca,'color','none')

% Figure 3
axes('Parent',figure,'FontName','Times New Roman','FontSize',22);
hold on
box on
% grid on
% model
k=9;plot(Y{k}(:,1),Y{k}(:,2)/.033,'color',c(1,:),'linewidth',3)
k=10;plot(Y{k}(:,1),Y{k}(:,2)/.033,'color',c(2,:),'linewidth',3)
k=11;plot(Y{k}(:,1),Y{k}(:,2)/.033,'color',c(3,:),'linewidth',3)
% data
k=9;errorbar(D{k}(:,1),D{k}(:,2)/.033,D{k}(:,3)/.033,'o','color',c(1,:),'markersize',15,'linewidth',2.5)
k=10;errorbar(D{k}(:,1),D{k}(:,2)/.033,D{k}(:,3)/.033,'s','color',c(2,:),'markersize',15,'linewidth',2.5)
k=11;errorbar(D{k}(:,1),D{k}(:,2)/.033,D{k}(:,3)/.033,'^','color',c(3,:),'markersize',15,'linewidth',2.5)
% set axes limits and ticks
x=[0 4];xlim(x)
y=[0 120];ylim(y)
set(gca,'xtick',linspace(x(1),x(2),5))
set(gca,'ytick',linspace(y(1),y(2),5))
set(gcf,'PaperPosition',[1 1 8 6])
set(gcf,'color','none'),set(gca,'color','none')

%% Brandt and Okun

% Figure 1
axes('Parent',figure,'FontName','Times New Roman','FontSize',22);
hold on
box on
% grid on
% model
k=12;plot(Y{k}(:,1),Y{k}(:,2),'color',c(1,:),'linewidth',3)
% data
k=12;errorbar(D{k}(:,1),D{k}(:,2),D{k}(:,3),'o','markersize',15,'color',c(1,:),'linewidth',2.5)
% set axes limits and ticks
x=[0 200];xlim(x)
y=[0 800];ylim(y)
set(gca,'xtick',linspace(x(1),x(2),5))
set(gcf,'PaperPosition',[1 1 8 6])
set(gcf,'color','none'),set(gca,'color','none')

% Figure 2
axes('Parent',figure,'FontName','Times New Roman','FontSize',22);
hold on
box on
% grid on
% model
k=13;plot(Y{k}(:,1),Y{k}(:,2),'color',c(1,:),'linewidth',3)
% data
k=13;errorbar(D{k}(:,1),D{k}(:,2),D{k}(:,3),'o','markersize',15,'color',c(1,:),'linewidth',2.5)
% set axes limits and ticks
x=[5.5 9.5];xlim(x)
y=[0 1200];ylim(y)
set(gca,'xtick',linspace(x(1),x(2),5))
set(gca,'ytick',linspace(y(1),y(2),5))
set(gcf,'PaperPosition',[1 1 8 6])
set(gcf,'color','none'),set(gca,'color','none')

%% Esposti and Lenaz

% Figure 1
axes('Parent',figure,'FontName','Times New Roman','FontSize',22);
hold on
box on
% grid on
% model
k=14;plot(Y{k}(:,1),Y{k}(:,2)*1e3,'color',c(1,:),'linewidth',3)
k=15;plot(Y{k}(:,1),Y{k}(:,2)*1e3,'color',c(2,:),'linewidth',3)
k=16;plot(Y{k}(:,1),Y{k}(:,2)*1e3,'color',c(3,:),'linewidth',3)
k=17;plot(Y{k}(:,1),Y{k}(:,2)*1e3,'color',c(4,:),'linewidth',3)
k=18;plot(Y{k}(:,1),Y{k}(:,2)*1e3,'color',c(5,:),'linewidth',3)
% data
k=14;errorbar(D{k}(:,1),D{k}(:,2)*1e3,D{k}(:,3)*1e3,'o','markersize',15,'color',c(1,:),'linewidth',2.5)
k=15;errorbar(D{k}(:,1),D{k}(:,2)*1e3,D{k}(:,3)*1e3,'s','markersize',15,'color',c(2,:),'linewidth',2.5)
k=16;errorbar(D{k}(:,1),D{k}(:,2)*1e3,D{k}(:,3)*1e3,'^','markersize',15,'color',c(3,:),'linewidth',2.5)
k=17;errorbar(D{k}(:,1),D{k}(:,2)*1e3,D{k}(:,3)*1e3,'v','markersize',15,'color',c(4,:),'linewidth',2.5)
k=18;errorbar(D{k}(:,1),D{k}(:,2)*1e3,D{k}(:,3)*1e3,'d','markersize',15,'color',c(5,:),'linewidth',2.5)
% set axes limits and ticks
x=[0 10];xlim(x)
y=[0 0.5*1e3];ylim(y)
set(gca,'xtick',linspace(x(1),x(2),6))
set(gca,'ytick',linspace(y(1),y(2),6))
set(gcf,'PaperPosition',[1 1 8 6])
set(gcf,'color','none'),set(gca,'color','none')

% Figure 2
axes('Parent',figure,'FontName','Times New Roman','FontSize',22);
hold on
box on
% grid on
% model
k=19;plot(Y{k}(:,1),Y{k}(:,2)*1e3,'color',c(1,:),'linewidth',3)
k=20;plot(Y{k}(:,1),Y{k}(:,2)*1e3,'color',c(2,:),'linewidth',3)
k=21;plot(Y{k}(:,1),Y{k}(:,2)*1e3,'color',c(3,:),'linewidth',3)
k=22;plot(Y{k}(:,1),Y{k}(:,2)*1e3,'color',c(4,:),'linewidth',3)
k=23;plot(Y{k}(:,1),Y{k}(:,2)*1e3,'color',c(5,:),'linewidth',3)
k=24;plot(Y{k}(:,1),Y{k}(:,2)*1e3,'m','linewidth',3)
% data
k=19;errorbar(D{k}(:,1),D{k}(:,2)*1e3,D{k}(:,3)*1e3,'o','markersize',15,'color',c(1,:),'linewidth',2.5)
k=20;errorbar(D{k}(:,1),D{k}(:,2)*1e3,D{k}(:,3)*1e3,'s','markersize',15,'color',c(2,:),'linewidth',2.5)
k=21;errorbar(D{k}(:,1),D{k}(:,2)*1e3,D{k}(:,3)*1e3,'^','markersize',15,'color',c(3,:),'linewidth',2.5)
k=22;errorbar(D{k}(:,1),D{k}(:,2)*1e3,D{k}(:,3)*1e3,'v','markersize',15,'color',c(4,:),'linewidth',2.5)
k=23;errorbar(D{k}(:,1),D{k}(:,2)*1e3,D{k}(:,3)*1e3,'d','markersize',15,'color',c(5,:),'linewidth',2.5)
k=24;errorbar(D{k}(:,1),D{k}(:,2)*1e3,D{k}(:,3)*1e3,'m>','markersize',15,'linewidth',2.5)
% set axes limits and ticks
x=[0 12];xlim(x)
y=[0 0.5*1e3];ylim(y)
set(gca,'xtick',linspace(x(1),x(2),5))
set(gca,'ytick',linspace(y(1),y(2),6))
set(gcf,'PaperPosition',[1 1 8 6])
set(gcf,'color','none'),set(gca,'color','none')

% Figure 3
axes('Parent',figure,'FontName','Times New Roman','FontSize',22);
hold on
box on
% grid on
% model
k=25;plot(Y{k}(:,1),Y{k}(:,2)*1e3,'color',c(1,:),'linewidth',3)
k=26;plot(Y{k}(:,1),Y{k}(:,2)*1e3,'color',c(2,:),'linewidth',3)
% data
k=25;errorbar(D{k}(:,1),D{k}(:,2)*1e3,D{k}(:,3)*1e3,'o','markersize',15,'color',c(1,:),'linewidth',2.5)
k=26;errorbar(D{k}(:,1),D{k}(:,2)*1e3,D{k}(:,3)*1e3,'s','markersize',15,'color',c(2,:),'linewidth',2.5)
% set axes limits and ticks
x=[0 12];xlim(x)
y=[0 0.4*1e3];ylim(y)
set(gca,'xtick',linspace(x(1),x(2),5))
set(gca,'ytick',linspace(y(1),y(2),5))
set(gcf,'PaperPosition',[1 1 8 6])
set(gcf,'color','none'),set(gca,'color','none')

% Figure 4
axes('Parent',figure,'FontName','Times New Roman','FontSize',22);
hold on
box on
% grid on
% model
k=27;plot(Y{k}(:,1),Y{k}(:,2)*1e3,'color',c(1,:),'linewidth',3)
k=28;plot(Y{k}(:,1),Y{k}(:,2)*1e3,'color',c(2,:),'linewidth',3)
k=29;plot(Y{k}(:,1),Y{k}(:,2)*1e3,'color',c(3,:),'linewidth',3)
% data
k=27;errorbar(D{k}(:,1),D{k}(:,2)*1e3,D{k}(:,3)*1e3,'o','markersize',15,'color',c(1,:),'linewidth',2.5)
k=28;errorbar(D{k}(:,1),D{k}(:,2)*1e3,D{k}(:,3)*1e3,'s','markersize',15,'color',c(2,:),'linewidth',2.5)
k=29;errorbar(D{k}(:,1),D{k}(:,2)*1e3,D{k}(:,3)*1e3,'^','markersize',15,'color',c(3,:),'linewidth',2.5)
% set axes limits and ticks
x=[0 10];xlim(x)
y=[0 0.4*1e3];ylim(y)
set(gca,'xtick',linspace(x(1),x(2),6))
set(gca,'ytick',linspace(y(1),y(2),5))
set(gcf,'PaperPosition',[1 1 8 6])
set(gcf,'color','none'),set(gca,'color','none')

%% Kubota et al.

% Figure 1
axes('Parent',figure,'FontName','Times New Roman','FontSize',22);
hold on
box on
% grid on
% model
k=30;plot(Y{k}(:,1),Y{k}(:,2),'color',c(1,:),'linewidth',3)
k=31;plot(Y{k}(:,1),Y{k}(:,2),'color',c(2,:),'linewidth',3)
k=32;plot(Y{k}(:,1),Y{k}(:,2),'color',c(3,:),'linewidth',3)
k=33;plot(Y{k}(:,1),Y{k}(:,2),'color',c(4,:),'linewidth',3)
% data
k=30;errorbar(D{k}(:,1),D{k}(:,2),D{k}(:,3),'o','markersize',15,'color',c(1,:),'linewidth',2.5)
k=31;errorbar(D{k}(:,1),D{k}(:,2),D{k}(:,3),'s','markersize',15,'color',c(2,:),'linewidth',2.5)
k=32;errorbar(D{k}(:,1),D{k}(:,2),D{k}(:,3),'^','markersize',15,'color',c(3,:),'linewidth',2.5)
k=33;errorbar(D{k}(:,1),D{k}(:,2),D{k}(:,3),'v','markersize',15,'color',c(4,:),'linewidth',2.5)
% set axes limits and ticks
x=[0 48];xlim(x)
y=[0 500];ylim(y)
set(gca,'xtick',linspace(x(1),x(2),5))
set(gca,'ytick',linspace(y(1),y(2),6))
set(gcf,'PaperPosition',[1 1 8 6])
set(gcf,'color','none'),set(gca,'color','none')

% Figure 2
axes('Parent',figure,'FontName','Times New Roman','FontSize',22);
hold on
box on
% grid on
% model
k=34;plot(Y{k}(:,1),Y{k}(:,2),'color',c(1,:),'linewidth',3)
k=35;plot(Y{k}(:,1),Y{k}(:,2),'color',c(2,:),'linewidth',3)
k=36;plot(Y{k}(:,1),Y{k}(:,2),'color',c(3,:),'linewidth',3)
k=37;plot(Y{k}(:,1),Y{k}(:,2),'color',c(4,:),'linewidth',3)
% data
k=34;errorbar(D{k}(:,1),D{k}(:,2),D{k}(:,3),'o','markersize',15,'color',c(1,:),'linewidth',2.5)
k=35;errorbar(D{k}(:,1),D{k}(:,2),D{k}(:,3),'s','markersize',15,'color',c(2,:),'linewidth',2.5)
k=36;errorbar(D{k}(:,1),D{k}(:,2),D{k}(:,3),'^','markersize',15,'color',c(3,:),'linewidth',2.5)
k=37;errorbar(D{k}(:,1),D{k}(:,2),D{k}(:,3),'v','markersize',15,'color',c(4,:),'linewidth',2.5)
% set axes limits and ticks
x=[0 32];xlim(x)
y=[0 250];ylim(y)
set(gca,'xtick',linspace(x(1),x(2),5))
set(gca,'ytick',linspace(y(1),y(2),6))
set(gcf,'PaperPosition',[1 1 8 6])
set(gcf,'color','none'),set(gca,'color','none')

% Figure 3
axes('Parent',figure,'FontName','Times New Roman','FontSize',22);
hold on
box on
% grid on
% model
k=38;plot(Y{k}(:,1),Y{k}(:,2),'color',c(1,:),'linewidth',3)
k=39;plot(Y{k}(:,1),Y{k}(:,2),'color',c(2,:),'linewidth',3)
k=40;plot(Y{k}(:,1),Y{k}(:,2),'color',c(3,:),'linewidth',3)
k=41;plot(Y{k}(:,1),Y{k}(:,2),'color',c(4,:),'linewidth',3)
% data
k=38;errorbar(D{k}(:,1),D{k}(:,2),D{k}(:,3),'o','markersize',15,'color',c(1,:),'linewidth',2.5)
k=39;errorbar(D{k}(:,1),D{k}(:,2),D{k}(:,3),'s','markersize',15,'color',c(2,:),'linewidth',2.5)
k=40;errorbar(D{k}(:,1),D{k}(:,2),D{k}(:,3),'^','markersize',15,'color',c(3,:),'linewidth',2.5)
k=41;errorbar(D{k}(:,1),D{k}(:,2),D{k}(:,3),'v','markersize',15,'color',c(4,:),'linewidth',2.5)
% set axes limits and ticks
x=[0 30];xlim(x)
y=[0 350];ylim(y)
set(gca,'xtick',linspace(x(1),x(2),7))
set(gca,'ytick',linspace(y(1),y(2),6))
set(gcf,'PaperPosition',[1 1 8 6])
set(gcf,'color','none'),set(gca,'color','none')

% Figure 4
axes('Parent',figure,'FontName','Times New Roman','FontSize',22);
hold on
box on
% grid on
% model
k=42;plot(Y{k}(:,1),Y{k}(:,2),'color',c(1,:),'linewidth',3)
k=43;plot(Y{k}(:,1),Y{k}(:,2),'color',c(2,:),'linewidth',3)
% data
k=42;errorbar(D{k}(:,1),D{k}(:,2),D{k}(:,3),'o','markersize',15,'color',c(1,:),'linewidth',2.5)
k=43;errorbar(D{k}(:,1),D{k}(:,2),D{k}(:,3),'s','markersize',15,'color',c(2,:),'linewidth',2.5)
% set axes limits and ticks
x=[0 32];xlim(x)
y=[0 480];ylim(y)
set(gca,'xtick',linspace(x(1),x(2),5))
set(gca,'ytick',linspace(y(1),y(2),5))
set(gcf,'PaperPosition',[1 1 8 6])
set(gcf,'color','none'),set(gca,'color','none')

%% Brown and Brand

% plot pmf versus dPsi
dpH_1 = [13.2 9.54 5.13 4.4 2.2]'; % mV
dpH_2 = [59 41.3 32.7 18.9 9.46]'; % mV
% Figure 1
axes('Parent',figure,'FontName','Times New Roman','FontSize',22);
hold on
box on
% grid on
% model
k=44;plot(Y{k}(:,1) + dpH_1,Y{k}(:,2),'color',c(1,:),'linewidth',3)
k=45;plot(Y{k}(:,1) + dpH_2,Y{k}(:,2),'color',c(2,:),'linewidth',3)
% data
k=44;errorbar(D{k}(:,1) + dpH_1,D{k}(:,2),D{k}(:,3),'o','markersize',15,'color',c(1,:),'linewidth',2.5)
k=45;errorbar(D{k}(:,1) + dpH_2,D{k}(:,2),D{k}(:,3),'s','markersize',15,'color',c(2,:),'linewidth',2.5)
% set axes limits and ticks
x=[100 200];xlim(x)
y=[0 120];ylim(y)
set(gca,'xtick',linspace(x(1),x(2),5))
set(gca,'ytick',linspace(y(1),y(2),5))
set(gcf,'PaperPosition',[1 1 8 6])
set(gcf,'color','none'),set(gca,'color','none')

%% Substate Distributions

SubstateDistributions(p);

%% Native Q10 simulations

Q10_surface_plots(p);

%% Bose et al. simulations

B2003_T1_plot(p);

%% Vinnakota et al. simulations

V2016_plot(p);

end

%% Update Q Binding and Stability Constants
function p = updateparams(p,flag)
switch flag
    case 'DQ'
    p.KQH2p = p.KDQH2p;
    p.KQp = p.KDQp;
    p.KQn = p.KDQn;
    p.KQH2n = p.KDQH2n;
    p.Kstabo = p.KstaboQanalogue;
    p.Kstabi = p.KstabiQanalogue;
    case 'Q2'
    p.KQH2p = p.KQ2H2p;
    p.KQp = p.KQ2p;
    p.KQn = p.KQ2n;
    p.KQH2n = p.KQ2H2n;
    p.Kstabo = p.KstaboQanalogue;
    p.Kstabi = p.KstabiQanalogue;
    case 'Q2_Kobuta'
    p.KQH2p = p.KQ2H2p;
    p.KQp = p.KQ2p;
    p.KQn = p.KQ2n;
    p.KQH2n = p.KQ2H2n;
    p.Kc3 = p.Kc3_kobuta;
    p.Kc2 = p.Kc2_kobuta;
    p.Kstabo = p.KstaboQanalogue;
    p.Kstabi = p.KstabiQanalogue;
    case 'NBH'
    p.KQH2p = p.KNBH2p;
    p.KQp = p.KNBHp;
    p.KQn = p.KNBHn;
    p.KQH2n = p.KNBH2n;
    p.Kstabo = p.KstaboQanalogue;
    p.Kstabi = p.KstabiQanalogue;
    case 'Q2_Q10'
    p.KQH2p = p.KQ2H2_Q10H2p;
    p.KQp = p.KQ2_Q10p;
    p.KQn = p.KQ2_Q10n;
    p.KQH2n = p.KQ2H2_Q10H2n;
    p.Kstabo = p.KstaboQanalogue;
    p.Kstabi = p.KstabiQanalogue;
    case 'Q10'
    p.KQH2p = p.KQ10H2p;
    p.KQp = p.KQ10p;
    p.KQn = p.KQ10n;
    p.KQH2n = p.KQ10H2n;
    p.Kstabo = p.KstaboQ10;
    p.Kstabi = p.KstabiQ10;
end
end

%% Simulate experiments and collect model outputs
% input: p - structure containing parameter values
% output: model - cell containing model outputs

function model = simulate_experiments(p)

% Loop through experiments
experiments={@S1984_F1,@S1984_F3,@S1984_F7,@BO1997_F1b,@BO1997_F2a, ...
    @EL1991_F2a,@EL1991_F2b,@EL1991_F3a,@EL1991_F3b,@K1992_F3, ...
    @K1992_F4,@K1992_F6,@K1992_F7,@BB1985_F2,@BB1985_F4,@R2009_F4, ...
    @R2009_F6,@C2004_F11,@Q2011_F2,@D2008_F4};
fun=@bc1_dimer; % define model
model.label={}; % initialize model cell
model.Y={}; % initialize model cell
model.Y2={}; % initialize model cell
for i=1:numel(experiments)
    model = experiments{i}(fun,p,model);
end
end

%% Simulate Speck et al. 1984 Data
% experimental details
% T=25C, I=0.1M, non-enzymatic reduction of cytc by DQH2 was followed for
% 1.5-3 min and subtracted from steady-state enzymatic reduction rate of
% cytc. Final bc1 conc. was 33 pM.

% DQH2: 2,3-dimethoxy-5-methyl-6-decylbenzoquinol, decylquinol

% experimental buffer: 100 mM acetate(Tris), 0.5 mM EDTA, 0.01% BSA

function model = S1984_F1(fun,p,model)

% experimental details
p.T = 273.15+25; % 20 C

% set enzyme total
p.Etot = 33e-12;

% set DQ specific parameter values
p = updateparams(p,'DQ');

% Speck et al. 1984, Figure 1a-d
% define model output according to data
model.label{numel(model.label)+1} = 'speck84set1a.txt';
model.label{numel(model.label)+1} = 'speck84set1b.txt';
model.label{numel(model.label)+1} = 'speck84set1c.txt';
model.label{numel(model.label)+1} = 'speck84set1d.txt';

c3=linspace(0.1,5,100)*1e-6; % M
DQH2=[2.1 3.3 5.5 11.0]*1e-6; % M

x = zeros(9,numel(c3));
x(p.in.Hn,:) = 10^-7.5; % M
x(p.in.Hp,:) = 10^-7.5; % M

x(p.in.O2,:) = 200e-6; % M

J = zeros(numel(DQH2),numel(c3));

for i = 1:numel(DQH2)
    x(p.in.c3,:) = c3; % M
    x(p.in.c2,:) = 0; % M
    x(p.in.QH2,:) = DQH2(i)*(1-p.speck_Qratio); % M
    x(p.in.Q,:) = DQH2(i)*p.speck_Qratio + p.Etot; % M
    J(i,:) = fun(x,p);
end

% format model output
for i=1:numel(DQH2)
    model.Y{numel(model.Y)+1}=[c3*1e6; J(i,:)*1e9]'; % [M x 1e-6  M/s x 1e-9]
end
end

%% Simulate Speck et al. 1984 Data
% experimental details
% T=25C, I=0.1M, non-enzymatic reduction of cytc by DQH2 was followed for
% 1.5-3 min and subtracted from steady-state enzymatic reduction rate of
% cytc. Final bc1 conc. was 33 pM.

% DQH2: 2,3-dimethoxy-5-methyl-6-decylbenzoquinol, decylquinol

% experimental buffer: 100 mM acetate(Tris), 0.5 mM EDTA, 0.01% BSA

function model = S1984_F3(fun,p,model)

% experimental details
p.T = 273.15+25; % 20 C

% set enzyme total
p.Etot = 33e-12;

% set DQ specific parameter values
p = updateparams(p,'DQ');

% Speck et al. 1984, Figure 3a-d
% converted data into S (M x1e6) versus V(M/s x1e9) using the following
% [d(:,1)./(d(:,2)*1e7)*1e6 d(:,1)*33e-12*1e9]
% define model output according to data
model.label{numel(model.label)+1} = 'speck84set2a.txt';
model.label{numel(model.label)+1} = 'speck84set2b.txt';
model.label{numel(model.label)+1} = 'speck84set2c.txt';
model.label{numel(model.label)+1} = 'speck84set2d.txt';

% set enzyme total
p.Etot = 33e-12;

c3=linspace(0,2,100)*1e-6; % M (c3=linspace(0.14,2,100)*1e-6; % M)
DQH2 = 11e-6; % M
H=10.^-[6.5 7.0 7.5 8.0]; % M

x = zeros(9,numel(c3));

x(p.in.O2,:) = 200e-6; % M

J = zeros(numel(H),numel(c3));

for i = 1:numel(H)
    x(p.in.Hn,:) = H(i); % M
    x(p.in.Hp,:) = H(i); % M
    x(p.in.c3,:) = c3; % M
    x(p.in.c2,:) = 0;  % M
    x(p.in.QH2,:) = DQH2*(1-p.speck_Qratio); % M
    x(p.in.Q,:) = DQH2*p.speck_Qratio + p.Etot; % M
    
    J(i,:) = fun(x,p);
end

% format model output
for i=1:numel(H)
    model.Y{numel(model.Y)+1}=[c3*1e6; J(i,:)*1e9]'; % [M x 1e6 M/s x 1e9]
end
end

%% Simulate Speck et al. 1984 Data
% experimental details
% T=25C, I=0.1M, non-enzymatic reduction of cytc by DQH2 was followed for
% 1.5-3 min and subtracted from steady-state enzymatic reduction rate of
% cytc. Final bc1 conc. was 33 pM.

% DQH2: 2,3-dimethoxy-5-methyl-6-decylbenzoquinol, decylquinol

% experimental buffer: 100 mM acetate(Tris), 0.5 mM EDTA, 0.01% BSA

function model = S1984_F7(fun,p,model)

% experimental details
p.T = 273.15+25; % 25 C

% set enzyme total
p.Etot = 33e-12;

% set DQ specific parameter values
p = updateparams(p,'DQ');

% Speck et al. 1984, Figure 7a-c
% define model output according to data
model.label{numel(model.label)+1} = 'speck84set3a.txt';
model.label{numel(model.label)+1} = 'speck84set3b.txt';
model.label{numel(model.label)+1} = 'speck84set3c.txt';

c3=linspace(0.05,5,100)*1e-6;
c2=[0 2.28 4.56]*1e-6; % M
DQH2 = 0.5e-6; % M

x = zeros(9,numel(c3));
x(p.in.QH2,:) = DQH2*(1-p.speck_Qratio); % M
x(p.in.Q,:) = DQH2*p.speck_Qratio + p.Etot; % M
x(p.in.Hn,:) = 10^-7.5; % M
x(p.in.Hp,:) = 10^-7.5; % M

x(p.in.O2,:) = 200e-6; % M

J = zeros(numel(c2),numel(c3));

for i = 1:numel(c2)
    x(p.in.c3,:) = c3; % M
    x(p.in.c2,:) = c2(i); % M
    J(i,:) = fun(x,p);
end

% format model output
for i=1:numel(c2)
    model.Y{numel(model.Y)+1}=[c3*1e6; J(i,:)*1e9]'; % [M x 1e-6 M/s x 1e-9]
end
end

%% Simluate Brandt and Okun 1997 Data

% experimental details
% T=25C, I=0.1M, non-enzymatic reduction of cytc by NBH was followed for
% ? min and subtracted from steady-state enzymatic reduction rate of
% cytc. Final bc1 conc. was 2.5 nM.

% experimental buffer: 50 mM KCl, 2 mM NaN3, 0.2 mM EDTA, 50 mM KMes
% (pH 5.4-6.6), KMOPS (pH 6.8-7.8), KTaps (pH 8-9.2), 0.1% BSA.
% Proteoliposomes were uncoupled by addition of 2 uM CCP and 1 uM
% valinomycin.

% NBH: quinol-9

function model = BO1997_F1b(fun,p,model)

% experimental details
p.T = 273.15+25; % 25 C

% set enzyme total
p.Etot = 2.5e-9;

% set NBH specific parameter values
p = updateparams(p,'NBH');

% Brandt and Okun 1997, Figure 1b
% define model output according to data
model.label{numel(model.label)+1} = 'bo97set1.txt';

c3=50e-6; % M
NBH=linspace(0.1,250,100)*1e-6; % M

x = zeros(9,numel(NBH));
x(p.in.Hn,:) = 10^-7.2; % M
x(p.in.Hp,:) = 10^-7.2; % M

x(p.in.c3,:) = c3; % M
x(p.in.c2,:) = 0; % M
x(p.in.QH2,:) = NBH*(1-p.bo_Qratio); % M
x(p.in.Q,:) = NBH*p.bo_Qratio + p.Etot; % M

x(p.in.O2,:) = 200e-6; % M

J = fun(x,p);


% format model output
model.Y{numel(model.Y)+1}=[NBH*1e6; J/p.Etot]'; % [M x 1e-6 1/s]
end

%% Simluate Brandt and Okun 1997 Data

% experimental details
% T=25C, I=0.1M, non-enzymatic reduction of cytc by NBH was followed for
% ? min and subtracted from steady-state enzymatic reduction rate of
% cytc. Final bc1 conc. was 2.5 nM.

% experimental buffer: 50 mM KCl, 2 mM NaN3, 0.2 mM EDTA, 50 mM KMes
% (pH 5.4-6.6), KMOPS (pH 6.8-7.8), KTaps (pH 8-9.2), 0.1% BSA.
% Proteoliposomes were uncoupled by addition of 2 uM CCP and 1 uM
% valinomycin.

% NBH: quinol-9

function model = BO1997_F2a(fun,p,model)

% data is not self-consistent. rates for equivalent substrate and product
% concentrations on each figure do not yeild the same rates on the other
% figures. Specifically, at saturating substrate conc. (200 uM NBH and 50
% uM c3+, Fig. 1 max is ~590 at pH 7.2, but Fig. 2 max is 761 at pH 7.2.
% Thus a correction factor of 1.2898 for Fig. 2 is employed to make 
% relative to Fig 1.
ratio2_1 = 1.2898;

% experimental details
p.T = 273.15+25; % 25 C

% set enzyme total
p.Etot = 2.5e-9;

% set NBH specific parameter values
p = updateparams(p,'NBH');

% Brandt and Okun 1997, Figure 2a
% define model output according to data
model.label{numel(model.label)+1} = 'bo97set2.txt';

c3=50e-6; % M
NBH=200*1e-6; % M
pH = linspace(5,9.5,100);
H = 10.^-pH;

x = zeros(9,numel(H));
x(p.in.Hn,:) = H; % M
x(p.in.Hp,:) = H; % M
x(p.in.c3,:) = c3; % M
x(p.in.c2,:) = 0; % M
x(p.in.QH2,:) = NBH*(1-p.bo_Qratio); % M
x(p.in.Q,:) = NBH*p.bo_Qratio + p.Etot; % M

x(p.in.O2,:) = 200e-6; % M

J = fun(x,p)*ratio2_1;

% format model output
model.Y{numel(model.Y)+1}=[-log10(H); J/p.Etot]'; % [pH 1/s]
end

%% Simulate Esposti and Lenaz 1991

% experimental details
% T=25C, I=0.02M, I'm guessing that by "The chemical reaction was usually
% measured with the same enzyme concentration in the presence of an excess
% of both antimycin and myxothiazol," they are referring to the 
% non-enzymatic reduction of cytc by Q2H2; however, this is not clear.
% Since they started the reaction with Q2H2, there will be a significant
% build up of Q2 that effectively saturates the Qi-site.
% They claim that at pH 7.4, this non-enzymatic reduction is minimal.
% Final bc1 conc. was 2-5 nM. Reaction was started with Q2H2. No albumin
% was present which the authors state affects KQ values.

% experimental buffer: 25 mM KPi, 1 mM EDTA, 1 mM KCN

% Q2H2 - ubiquinol-2

function model = EL1991_F2a(fun,p,model)

% experimental details
p.T = 273.15+25; % 25 C

% set enzyme total
p.Etot = 3.5e-9;

% set Q2 specific parameter values
p = updateparams(p,'Q2');

% correct cyt c binding for I
% p.Kc2 = IS_corr(p.Kc2,0.1,0.02,2); % M
% p.Kc3 = IS_corr(p.Kc3,0.1,0.02,3); % M

% Esposti and Lenaz 1991, Figure 2a1-5
% define model output according to data
model.label{numel(model.label)+1} = 'esposti91set1a.txt';
model.label{numel(model.label)+1} = 'esposti91set1b.txt';
model.label{numel(model.label)+1} = 'esposti91set1c.txt';
model.label{numel(model.label)+1} = 'esposti91set1d.txt';
model.label{numel(model.label)+1} = 'esposti91set1e.txt';

c3=linspace(0.8,10,100)*1e-6; % M
Q2H2=[2.1 3.6 5.2 7.3 10.4]*1e-6; % M

x = zeros(9,numel(c3));
x(p.in.Hn,:) = 10^-7.4; % M
x(p.in.Hp,:) = 10^-7.4; % M

x(p.in.O2,:) = 200e-6; % M

J = zeros(numel(Q2H2),numel(c3));

for i = 1:numel(Q2H2)
    x(p.in.c3,:) = c3; % M
    x(p.in.c2,:) = 0; % M
    x(p.in.QH2,:) = Q2H2(i)*(1-p.esposti_Qratio); % M
    x(p.in.Q,:) = Q2H2(i)*p.esposti_Qratio + p.Etot; % M
    J(i,:) = fun(x,p);
end

% format model output
for i=1:numel(Q2H2)
    model.Y{numel(model.Y)+1}=[c3*1e6; J(i,:)/p.Etot*1e-3]'; % [M x 1e-6  1/s x 1e-3]
end
end

%% Simulate Esposti and Lenaz 1991

% experimental details
% T=25C, I=0.02M, I'm guessing that by "The chemical reaction was usually
% measured with the same enzyme concentration in the presence of an excess
% of both antimycin and myxothiazol," they are referring to the 
% non-enzymatic reduction of cytc by Q2H2; however, this is not clear.
% Since they started the reaction with Q2H2, there will be a significant
% build up of Q2 that effectively saturates the Qi-site.
% They claim that at pH 7.4, this non-enzymatic reduction is minimal.
% Final bc1 conc. was 2-5 nM. Reaction was started with Q2H2. No albumin
% was present which the authors state affects KQ values.

% experimental buffer: 25 mM KPi, 1 mM EDTA, 1 mM KCN

% Q2H2 - ubiquinol-2

function model = EL1991_F2b(fun,p,model)

% experimental details
p.T = 273.15+25; % 25 C

% set enzyme total
p.Etot = 3.5e-9;

% set Q2 specific parameter values
p = updateparams(p,'Q2');

% Esposti and Lenaz 1991, Figure 2b1-6
% define model output according to data
model.label{numel(model.label)+1} = 'esposti91set2a.txt';
model.label{numel(model.label)+1} = 'esposti91set2b.txt';
model.label{numel(model.label)+1} = 'esposti91set2c.txt';
model.label{numel(model.label)+1} = 'esposti91set2d.txt';
model.label{numel(model.label)+1} = 'esposti91set2e.txt';
model.label{numel(model.label)+1} = 'esposti91set2f.txt';

Q2H2=linspace(1,15,100)*1e-6; % M
c3=[1 1.5 2 2.5 5 8]*1e-6; % M

x = zeros(9,numel(Q2H2));
x(p.in.Hn,:) = 10^-7.4; % M
x(p.in.Hp,:) = 10^-7.4; % M

x(p.in.O2,:) = 200e-6; % M

J = zeros(numel(c3),numel(Q2H2));

for i = 1:numel(c3)
    x(p.in.c3,:) = c3(i); % M
    x(p.in.c2,:) = 0; % M
    x(p.in.QH2,:) = Q2H2*(1-p.esposti_Qratio); % M
    x(p.in.Q,:) = Q2H2*p.esposti_Qratio + p.Etot; % M
    J(i,:) = fun(x,p);
end

% format model output
for i=1:numel(c3)
    model.Y{numel(model.Y)+1}=[Q2H2*1e6; J(i,:)/p.Etot*1e-3]'; % [M x 1e-6  1/s x 1e-3]
end
end

%% Simulate Esposti and Lenaz 1991

% experimental details
% T=25C, I=0.02M, I'm guessing that by "The chemical reaction was usually
% measured with the same enzyme concentration in the presence of an excess
% of both antimycin and myxothiazol," they are referring to the 
% non-enzymatic reduction of cytc by Q2H2; however, this is not clear.
% Since they started the reaction with Q2H2, there will be a significant
% build up of Q2 that effectively saturates the Qi-site.
% They claim that at pH 7.4, this non-enzymatic reduction is minimal.
% Final bc1 conc. was 2-5 nM. Reaction was started with Q2H2. No albumin
% was present which the authors state affects KQ values.

% experimental buffer: 25 mM KPi, 1 mM EDTA, 1 mM KCN

% Q2H2 - ubiquinol-2

function model = EL1991_F3a(fun,p,model)

% experimental details
p.T = 273.15+25; % 25 C

% set enzyme total
p.Etot = 3.5e-9;

% set Q2 specific parameter values
p = updateparams(p,'Q2');

% Esposti and Lenaz 1991, Figure 3a1-2
% define model output according to data
model.label{numel(model.label)+1} = 'esposti91set3a.txt';
model.label{numel(model.label)+1} = 'esposti91set3b.txt';

% set enzyme total
p.Etot = 3.5e-9;

Q2H2=linspace(1,15,100)*1e-6; % M
c3=5e-6; % M
Q2 = [0 8.18]*1e-6;

x = zeros(9,numel(Q2H2));
x(p.in.Hn,:) = 10^-7.4; % M
x(p.in.Hp,:) = 10^-7.4; % M

x(p.in.O2,:) = 200e-6; % M

J = zeros(numel(Q2),numel(Q2H2));

for i = 1:numel(Q2)
    x(p.in.c3,:) = c3; % M
    x(p.in.c2,:) = 0; % M
    x(p.in.QH2,:) = Q2H2*(1-p.esposti_Qratio); % M
    x(p.in.Q,:) = Q2(i)+Q2H2*p.esposti_Qratio + p.Etot; % M
    J(i,:) = fun(x,p);
end

% format model output
for i=1:numel(Q2)
    model.Y{numel(model.Y)+1}=[Q2H2*1e6; J(i,:)/p.Etot*1e-3]'; % [M x 1e-6  1/s x 1e-3]
end
end

%% Simulate Esposti and Lenaz 1991

% experimental details
% T=25C, I=0.02M, I'm guessing that by "The chemical reaction was usually
% measured with the same enzyme concentration in the presence of an excess
% of both antimycin and myxothiazol," they are referring to the 
% non-enzymatic reduction of cytc by Q2H2; however, this is not clear.
% Since they started the reaction with Q2H2, there will be a significant
% build up of Q2 that effectively saturates the Qi-site.
% They claim that at pH 7.4, this non-enzymatic reduction is minimal.
% Final bc1 conc. was 2-5 nM. Reaction was started with Q2H2. No albumin
% was present which the authors state affects KQ values.

% experimental buffer: 25 mM KPi, 1 mM EDTA, 1 mM KCN

% Q2H2 - ubiquinol-2

function model = EL1991_F3b(fun,p,model)

% experimental details
p.T = 273.15+25; % 25 C

% set enzyme total
p.Etot = 3.5e-9;

% set Q2 specific parameter values
p = updateparams(p,'Q2');

% Esposti and Lenaz 1991, Figure 3b1-3
% define model output according to data
model.label{numel(model.label)+1} = 'esposti91set4a.txt';
model.label{numel(model.label)+1} = 'esposti91set4b.txt';
model.label{numel(model.label)+1} = 'esposti91set4c.txt';

% set enzyme total
p.Etot = 3.5e-9;

c3=linspace(0.5,10,100)*1e-6; % M
Q2H2 = 5.2e-6; % M
c2=[0 5.16 0]*1e-6; % M (when c2 is 1/2, model fits data, double check this)
Q2 = [0 0 8.18]*1e-6;

x = zeros(9,numel(c3));
x(p.in.Hn,:) = 10^-7.4; % M
x(p.in.Hp,:) = 10^-7.4; % M

x(p.in.O2,:) = 200e-6; % M

J = zeros(numel(Q2),numel(c3));

for i = 1:numel(Q2)
    x(p.in.c3,:) = c3; % M
    x(p.in.c2,:) = c2(i); % M
    x(p.in.QH2,:) = Q2H2*(1-p.esposti_Qratio); % M
    x(p.in.Q,:) = Q2(i)+Q2H2*p.esposti_Qratio + p.Etot; % M
    J(i,:) = fun(x,p);
end

% correct c2 inhibited case for enzyme conc.
J(2,:)=J(2,:)*1.125;

% format model output
for i=1:numel(Q2)
    model.Y{numel(model.Y)+1}=[c3*1e6; J(i,:)/p.Etot*1e-3]'; % [M x 1e-6  1/s x 1e-3]
end
end

%% Simulate Kubota et al. 1992 Data

% experimental details
% T=20C, I=0.12M, non-enzymatic reduction of cytc by Q2H2 was subtracted 
% from initial rates of enzymatic reduction. Rate was measured for 1 min 
% and reported to be less than 1% of the enzymatic rate. Final bc1 conc. 
% was <5 nM. The exact amount is unkown. The reaction was started with 
% Q2H2. No albumin was present, but 20 mM MgCl2 was present which the
% authors state lowers the enzyme's affinity for cytc.

% experimental buffer: 55 mM Tris-HCl, 2 mM NaN3, 0.5 mM NaEDTA, 0.01%
% Tween-20, 20 mM MgCl2

% Q2H2 - ubiquinol-2

function model = K1992_F3(fun,p,model)

% experimental details
p.T = 273.15+20; % 20 C

% set enzyme total
p.Etot = 0.6e-9;

% set Q2 specific parameter values
p = updateparams(p,'Q2_Kobuta');

% Kubota et al. 1992, Figure 3a-d
% define model output according to data
model.label{numel(model.label)+1} = 'kubota92set1a.txt';
model.label{numel(model.label)+1} = 'kubota92set1b.txt';
model.label{numel(model.label)+1} = 'kubota92set1c.txt';
model.label{numel(model.label)+1} = 'kubota92set1d.txt';

c3=linspace(1,50,100)*1e-6; % M
Q2H2=[7 10 15 25]*1e-6; % M

x = zeros(9,numel(c3));
x(p.in.Hn,:) = 10^-7.4; % M
x(p.in.Hp,:) = 10^-7.4; % M

x(p.in.O2,:) = 200e-6; % M

J = zeros(numel(Q2H2),numel(c3));

for i = 1:numel(Q2H2)
    x(p.in.c3,:) = c3; % M
    x(p.in.c2,:) = 0; % M
    x(p.in.QH2,:) = Q2H2(i)*(1-p.kubota_Qratio); % M
    x(p.in.Q,:) = Q2H2(i)*p.kubota_Qratio + p.Etot; % M
    J(i,:) = fun(x,p);
end

% format model output
for i=1:numel(Q2H2)
    model.Y{numel(model.Y)+1}=[c3*1e6; J(i,:)/p.Etot]'; % [M x 1e-6  1/s]
end
end

%% Simulate Kubota et al. 1992 Data

% experimental details
% T=20C, I=0.12M, non-enzymatic reduction of cytc by Q2H2 was subtracted 
% from initial rates of enzymatic reduction. Rate was measured for 1 min 
% and reported to be less than 1% of the enzymatic rate. Final bc1 conc. 
% was <5 nM. The exact amount is unkown. The reaction was started with 
% Q2H2. No albumin was present, but 20 mM MgCl2 was present which the
% authors state lowers the enzyme's affinity for cytc.

% experimental buffer: 55 mM Tris-HCl, 2 mM NaN3, 0.5 mM NaEDTA, 0.01%
% Tween-20, 20 mM MgCl2

% Q2H2 - ubiquinol-2

function model = K1992_F4(fun,p,model)

% data is not self-consistent. rates for equivalent substrate and product
% concentrations on each figure do not yeild the same rates on the other
% figures. for example, on Figs 3 and 6 at Q2H2=10uM, c3+=10uM and c2+=0,
% the rate is 185 1/s and 238 1/s, respectively. These differences are
% normalized relative to the rates given in Fig 3.
ratio4_3=0.66;

% experimental details
p.T = 273.15+20; % 20 C

% set enzyme total
p.Etot = 0.6e-9;

% set Q2 specific parameter values
p = updateparams(p,'Q2_Kobuta');

% Kubota et al. 1992, Figure 4a-d
% define model output according to data
model.label{numel(model.label)+1} = 'kubota92set2a.txt';
model.label{numel(model.label)+1} = 'kubota92set2b.txt';
model.label{numel(model.label)+1} = 'kubota92set2c.txt';
model.label{numel(model.label)+1} = 'kubota92set2d.txt';

% set enzyme total
p.Etot = 0.6e-9;

Q2H2=linspace(0.1,40,100)*1e-6; % M
c2=10e-6; % M
c3=[7 12 20 30]*1e-6; % M

x = zeros(9,numel(Q2H2));
x(p.in.Hn,:) = 10^-7.4; % M
x(p.in.Hp,:) = 10^-7.4; % M

x(p.in.O2,:) = 200e-6; % M

J = zeros(numel(c3),numel(Q2H2));

for i = 1:numel(c3)
    x(p.in.c3,:) = c3(i); % M
    x(p.in.c2,:) = c2; % M
    x(p.in.QH2,:) = Q2H2*(1-p.kubota_Qratio); % M
    x(p.in.Q,:) = Q2H2*p.kubota_Qratio + p.Etot; % M
    J(i,:) = fun(x,p)*ratio4_3;
end

% format model output
for i=1:numel(c3)
    model.Y{numel(model.Y)+1}=[Q2H2*1e6; J(i,:)/p.Etot]'; % [M x 1e-6  1/s]
end
end

%% Simulate Kubota et al. 1992 Data
%
% experimental details
% T=20C, I=0.12M, non-enzymatic reduction of cytc by Q2H2 was subtracted 
% from initial rates of enzymatic reduction. Rate was measured for 1 min 
% and reported to be less than 1% of the enzymatic rate. Final bc1 conc. 
% was <5 nM. The exact amount is unkown. The reaction was started with 
% Q2H2. No albumin was present, but 20 mM MgCl2 was present which the
% authors state lowers the enzyme's affinity for cytc.

% experimental buffer: 55 mM Tris-HCl, 2 mM NaN3, 0.5 mM NaEDTA, 0.01%
% Tween-20, 20 mM MgCl2

% Q2H2 - ubiquinol-2

function model = K1992_F6(fun,p,model)

% data is not self-consistent. rates for equivalent substrate and product
% concentrations on each figure do not yeild the same rates on the other
% figures. for example, on Figs 3 and 6 at Q2H2=10uM, c3+=10uM and c2+=0,
% the rate is 185 1/s and 238 1/s, respectively. These differences are
% normalized relative to the rates given in Fig 3.
ratio6or7_3=1.27;

% experimental details
p.T = 273.15+20; % 20 C

% set enzyme total
p.Etot = 0.6e-9;

% set Q2 specific parameter values
p = updateparams(p,'Q2_Kobuta');

% Kubota et al. 1992, Figure 6a-d
% define model output according to data
model.label{numel(model.label)+1} = 'kubota92set4a.txt';
model.label{numel(model.label)+1} = 'kubota92set4b.txt';
model.label{numel(model.label)+1} = 'kubota92set4c.txt';
model.label{numel(model.label)+1} = 'kubota92set4d.txt';

% set enzyme total
p.Etot = 0.6e-9;

Q2H2=linspace(0.1,40,100)*1e-6; % M
c3=10e-6; % M
c2=[0 5 10 15]*1e-6; % M

x = zeros(9,numel(Q2H2));
x(p.in.Hn,:) = 10^-7.4; % M
x(p.in.Hp,:) = 10^-7.4; % M

x(p.in.O2,:) = 200e-6; % M

J = zeros(numel(c2),numel(Q2H2));

for i = 1:numel(c2)
    x(p.in.c3,:) = c3; % M
    x(p.in.c2,:) = c2(i); % M
    x(p.in.QH2,:) = Q2H2*(1-p.kubota_Qratio); % M
    x(p.in.Q,:) = Q2H2*p.kubota_Qratio + p.Etot; % M
    J(i,:) = fun(x,p)*ratio6or7_3;
end

% format model output
for i=1:numel(c2)
    model.Y{numel(model.Y)+1}=[Q2H2*1e6; J(i,:)/p.Etot]'; % [M x 1e-6  1/s]
end
end

%% Simulate Kubota et al. 1992 Data
%
% experimental details
% T=20C, I=0.12M, non-enzymatic reduction of cytc by Q2H2 was subtracted 
% from initial rates of enzymatic reduction. Rate was measured for 1 min 
% and reported to be less than 1% of the enzymatic rate. Final bc1 conc. 
% was <5 nM. The exact amount is unkown. The reaction was started with 
% Q2H2. No albumin was present, but 20 mM MgCl2 was present which the
% authors state lowers the enzyme's affinity for cytc.

% experimental buffer: 55 mM Tris-HCl, 2 mM NaN3, 0.5 mM NaEDTA, 0.01%
% Tween-20, 20 mM MgCl2

% Q2H2 - ubiquinol-2

function model = K1992_F7(fun,p,model)

% data is not self-consistent. rates for equivalent substrate and product
% concentrations on each figure do not yeild the same rates on the other
% figures. for example, on Figs 3 and 6 at Q2H2=10uM, c3+=10uM and c2+=0,
% the rate is 185 1/s and 238 1/s, respectively. These differences are
% normalized relative to the rates given in Fig 3.
ratio6or7_3=1.27;

% experimental details
p.T = 273.15+20; % 20 C

% set enzyme total
p.Etot = 0.6e-9;

% set Q2 specific parameter values
p = updateparams(p,'Q2_Kobuta');

% Kubota et al. 1992, Figure 7a-d
% define model output according to data
model.label{numel(model.label)+1} = 'kubota92set5a.txt';
model.label{numel(model.label)+1} = 'kubota92set5b.txt';

c3=linspace(1,40,100)*1e-6; % M
Q2H2=20e-6; % M
c2=[0 10]*1e-6; % M

x = zeros(9,numel(c3));
x(p.in.Hn,:) = 10^-7.4; % M
x(p.in.Hp,:) = 10^-7.4; % M

x(p.in.O2,:) = 200e-6; % M

J = zeros(numel(c2),numel(c3));

for i = 1:numel(c2)
    x(p.in.c3,:) = c3; % M
    x(p.in.c2,:) = c2(i); % M
    x(p.in.QH2,:) = Q2H2*(1-p.kubota_Qratio); % M
    x(p.in.Q,:) = Q2H2*p.kubota_Qratio + p.Etot; % M
    J(i,:) = fun(x,p)*ratio6or7_3;
end

% format model output
for i=1:numel(c2)
    model.Y{numel(model.Y)+1}=[c3*1e6; J(i,:)/p.Etot]'; % [M x 1e-6  1/s]
end
end

%% Simulate Brown and Brand 1985
%
% experimental details
% T=25C, I=0.13M, isolated mitochondria were supplemented with Q2 and cyt c
% in a KCl based medium. Redox states for Q2, cyt c, dPsi and dpH and JO
% were measured in the steady state while titrating FCCP. Mitochondria were
% energized with 5 mM succinate. Steady state took approximately 2 min
% after each FCCP dose of 16.7 pmol. Final concentration of FCCP was 66.7
% pmol. Em(Q2/Q2H2) was taken to be +100 mV. The redox poise for Q2 was
% taken with respect to external pH. The Em(c3/c2) was measured at 245 mV.
% No e- slippage measured by bc1, thus JO is equivalent to bc1 flux. Total
% Q2 was 10 uM, total cytc c was 3.3 uM and mito load was 1 mg/ml.

% Q2H2 - ubiquinol-2

% experimental buffer: KCl based, 120 mM KCl, 5 mM KPi, 5 mM KHepes, 5 mM
% manitol, 1 mM EGTA, 100 uM Kacetate, 10 uM Q2, 5 uM rotenone,5 uM TPMP+
% bromide, 3.3 uM cytochrome c, 0.6 ug oligomycine/ml, 0.3 ug nigericin/ml.
% Sucrose based, 200 mM sucrose, 5 mM KCl, 5 mM Li-Hepes, 5 mM mannitol, 1
% mM Li-EGTA, 100 uM Kacetate, 10 uM Q2, 5 uM rotenone,5 uM TPMP+
% bromide, 3.3 uM cytochrome c, 0.6 ug oligomycine/ml, 320 pmol
% valinomycine/mg

% dpH titrations were also done by adding FCCP, but the external major
% osmolyte was 200 mM sucrose. The ionic strength was approx 0.01M and no
% phosphate was present.

function model = BB1985_F2(fun,p,model)

% experimental details
p.T = 273.15+25; % 25 C

% set enzyme concentration
p.Etot = 80e-12; % mol/mg (80 pmol/mg liver mito, Schwerzmann et al. 1986)

% set Q2/Q10 specific parameter values
p = updateparams(p,'Q2_Q10');

% Brown and Brand, Figure 2
% define model output according to data
model.label{numel(model.label)+1} = 'brown85set1.txt';

% cytochrome c poise
Ehc = [267 268 271 286 294]; % mV, Ehc = Ec0 + 59*log(c3+/c2+)

% quinone poise
Ehq = [68.2 74.8 85.1 107 120]; % mV, Ehq = Eq0 + 30*log(Q2/Q2H2)

% total c and Q2
ctot = p.ctot; % M using endogenous cyt c pool given in Parameters.m
Q2tot = 10e-6; % M

% measured values
c3 = ctot*10.^((Ehc-245)/59)./(1+10.^((Ehc-245)/59)); % M
c2 = ctot - c3; % M
Q = Q2tot*10.^((Ehq-100)/30)./(1+10.^((Ehq-100)/30)); % M
QH2 = Q2tot - Q; % M
dPsi = [183 172 162 147 129]; % mV
dpH = [13.2 9.54 5.13 4.4 2.2]; % mV
pHp = 7;
pHn = dpH/59 + pHp;

x = zeros(9,numel(c3));
x(p.in.Hn,:) = 10.^-pHn; % M
x(p.in.Hp,:) = 10.^-pHp; % M
x(p.in.dPsi,:) = dPsi; % mV
x(p.in.c3,:) = c3; % M
x(p.in.c2,:) = c2; % M
x(p.in.Q,:) = Q; % M
x(p.in.QH2,:) = QH2; % M

x(p.in.O2,:) = 200e-6; % M

[Jc,JSO] = fun(x,p);
J=Jc+JSO;

% format model output
model.Y{numel(model.Y)+1}=[dPsi; J*1e9*60/2]'; % [M x 1e-6  nmol O/mg/min] (x1.3 to match other data, fudge factor, want to remove)
end

%% Simulate Brown and Brand 1985

% experimental details
% T=25C, I=0.13M, isolated mitochondria were supplemented with Q2 and cyt c
% in a KCl based medium. Redox states for Q2, cyt c, dPsi and dpH and JO
% were measured in the steady state while titrating FCCP. Mitochondria were
% energized with 5 mM succinate. Steady state took approximately 2 min
% after each FCCP dose of 16.7 pmol. Final concentration of FCCP was 66.7
% pmol. Em(Q2/Q2H2) was taken to be +100 mV. The redox poise for Q2 was
% taken with respect to external pH. The Em(c3/c2) was measured at 245 mV.
% No e- slippage measured by bc1, thus JO is equivalent to bc1 flux. Total
% Q2 was 10 uM, total cytc c was 3.3 uM and mito load was 1 mg/ml.

% Q2H2 - ubiquinol-2

% experimental buffer: KCl based, 120 mM KCl, 5 mM KPi, 5 mM KHepes, 5 mM
% manitol, 1 mM EGTA, 100 uM Kacetate, 10 uM Q2, 5 uM rotenone,5 uM TPMP+
% bromide, 3.3 uM cytochrome c, 0.6 ug oligomycine/ml, 0.3 ug nigericin/ml.
% Sucrose based, 200 mM sucrose, 5 mM KCl, 5 mM Li-Hepes, 5 mM mannitol, 1
% mM Li-EGTA, 100 uM Kacetate, 10 uM Q2, 5 uM rotenone,5 uM TPMP+
% bromide, 3.3 uM cytochrome c, 0.6 ug oligomycine/ml, 320 pmol
% valinomycine/mg

% dpH titrations were also done by adding FCCP, but the external major
% osmolyte was 200 mM sucrose. The ionic strength was approx 0.01M and no
% phosphate was present.

function model = BB1985_F4(fun,p,model)

% experimental details
p.T = 273.15+25; % 25 C

% set enzyme concentration
p.Etot = 80e-12; % mol/mg (80 pmol/mg liver mito, Schwerzmann et al. 1986)

% set Q2/Q10 specific parameter values
p = updateparams(p,'Q2_Q10');

% Brown and Brand, Figure 4
% define model output according to data
model.label{numel(model.label)+1} = 'brown85set2.txt';

% cytochrome c poise
Ehc = [279 278 277 276 276]; % mV, Ehc = Ec0 + 59*log(c3+/c2+)

% quinone poise
Ehq = [68.8 71.3 75.6 79.1 84.2]; % mV, Ehq = Eq0 + 30*log(Q2/Q2H2)

% total c and Q2
ctot = p.ctot; % M using endogenous cyt c pool given in Parameters.m
Q2tot = 10e-6; % M

% measured values
c3 = ctot*10.^((Ehc-245)/59)./(1+10.^((Ehc-245)/59)); % M
c2 = ctot - c3; % M
Q = Q2tot*10.^((Ehq-100)/30)./(1+10.^((Ehq-100)/30)); % M
QH2 = Q2tot - Q; % M
dPsi = [112 110 108 105 98]; % mV
dpH = [59 41.3 32.7 18.9 9.46]; % mV the last dpH
pHp = 7;
pHn = dpH/59 + pHp;

x = zeros(9,numel(c3));
x(p.in.Hn,:) = 10.^-pHn; % M
x(p.in.Hp,:) = 10.^-pHp; % M
x(p.in.dPsi,:) = dPsi; % mV
x(p.in.c3,:) = c3; % M
x(p.in.c2,:) = c2; % M
x(p.in.Q,:) = Q; % M
x(p.in.QH2,:) = QH2; % M

x(p.in.O2,:) = 200e-6; % M

[Jc,JSO] = fun(x,p);
J=Jc+JSO;

% format model output
model.Y{numel(model.Y)+1}=[dPsi; J*1e9*60/2]'; % [M x 1e-6  nmol O/mg/min]

end

%% Simulate Rottenberg 2009 ROS data Figure 4
%
% experimental details
% T=25C, I~0.1M+, variable conc. of reconstituted isolated yeast bc1
% 20 uM decylubiquinol, 15 uM cyt c was used for cyt c reduction assay
% 50 uM DBH, 7.5 uM cyt c used for ROS assay
% 2 mM MgCl2, 1 mM KCN was used in all. 100 U SOD and 1 U HRP for ROS assay
% bc1 content for cyt c assay was reported to be 3.34 nM, for ROS assay it
% was reported to be 8.35 nM

function model = R2009_F4(fun,p,model)

% experimental details
p.T = 273.15+25; % 25 C

% set DQ specific parameter values
p = updateparams(p,'DQ');

% Rottenberg et al. 2009 Figure 4
% define model output according to data
model.label{numel(model.label)+1} = 'rottenberg09set1a.txt';
model.label{numel(model.label)+1} = 'rottenberg09set2a.txt';

% measured values
c3 = [15e-6 7.5e-6]; % M
DQH2 = [20e-6 50e-6]; % M
dPsi = [200 0 215 0 0]; % mV dPsi and dpH values taken from Fig. 5.
dpH = [15 0 0 15 0]; % mV
pHp = 7.3;
pHn = dpH/59 + pHp;
AA=[0 0 0 0 10e-9]; % M

Jc1=zeros(size(AA));
JSO1=zeros(size(AA));
Jc2=zeros(size(AA));
JSO2=zeros(size(AA));

for i=1:numel(dPsi)
    
x = zeros(9,1);
p.Etot = 3.34e-9; % M

p.AA=AA(i);

x(p.in.c3,:) = c3(1);% - 2*DQH2(1)*p.rottenberg_Qratio; % M
x(p.in.c2,:) = 0;%2*DQH2(1)*p.rottenberg_Qratio; % M
x(p.in.QH2,:) = DQH2(1)*(1-p.rottenberg_Qratio); % M
x(p.in.Q,:) = DQH2(1)*p.rottenberg_Qratio + p.Etot; % M
x(p.in.dPsi,:) = dPsi(i); % mV
x(p.in.Hn,:) = 10.^-pHn(i); % M
x(p.in.Hp,:) = 10.^-pHp; % M
x(p.in.O2,:) = 200e-6; % M
[Jc1(i), JSO1(i)] = fun(x,p);

% update with ROS conditions
p.Etot = 8.35e-9; % M

x(p.in.c3,:) = c3(2);% - 2*DQH2(2)*p.rottenberg_Qratio; % M
x(p.in.c2,:) = 0;%2*DQH2(2)*p.rottenberg_Qratio; % M
x(p.in.QH2,:) = DQH2(2)*(1-p.rottenberg_Qratio); % M
x(p.in.Q,:) = DQH2(2)*p.rottenberg_Qratio + p.Etot; % M
[~, JSO2(i)] = fun(x,p);
end

Jc1=Jc1/3.34e-9; % TN
JSO1=JSO1/3.34e-9; % TN
JSO2=JSO2/8.35e-9; % TN, assume all superoxide captured in assay

J1 = Jc1 + JSO1; % superoxide reduces cytochrome c

% adjust for protein load and differences in yeast vs mammalian rates
J1 = J1*p.xRot; 
JSO2 = JSO2*p.xRot;

% format model output
model.Y{numel(model.Y)+1}=[(1:5); J1]'; % [~ 1/s]
model.Y{numel(model.Y)+1}=[(1:5); JSO2]'; % [~ 1/s]
end

%% Simulate Rottenberg 2009 ROS data Figure 6
%
% experimental details
% T=25C, I~0.1M+, variable conc. of reconstituted isolated yeast bc1
% 20 uM decylubiquinol, 15 uM cyt c was used for cyt c reduction assay
% 50 uM DBH, 7.5 uM cyt c used for ROS assay
% 2 mM MgCl2, 1 mM KCN was used in all. 100 U SOD and 1 U HRP for ROS assay
% bc1 content for cyt c assay was reported to be 3.34 nM, for ROS assay it
% was reported to be 8.35 nM

function model = R2009_F6(fun,p,model)

% experimental details
p.T = 273.15+25; % 25 C

p.Etot=8.35e-9; % M data presented in per sec

% set DQ specific parameter values
p = updateparams(p,'DQ');

% Rottenberg et al., 2009 Figure 6
% define model output according to data
model.label{numel(model.label)+1} = 'rottenberg09set3a.txt';

% measured values
c3 = 7.5e-6; % M
DQH2 = 50e-6; % M
dPsi = linspace(0,220,221); % mV
dpH = 10*ones(size(dPsi)); % mV
dpH(1) = 0; % FCCP dpH is zero
pHp = 7.3;
pHn = dpH/59 + pHp;
p.AA=0; % M

x = zeros(9,numel(dPsi));
x(p.in.c3,:) = c3;% M
x(p.in.c2,:) = 0; % M
x(p.in.QH2,:) = DQH2*(1-p.rottenberg_Qratio); % M
x(p.in.Q,:) = DQH2*p.rottenberg_Qratio + p.Etot; % M
x(p.in.dPsi,:) = dPsi; % mV
x(p.in.Hn,:) = 10.^-pHn; % M
x(p.in.Hp,:) = 10.^-pHp; % M
x(p.in.O2,:) = 200e-6; % M
[~,JSO] = fun(x,p);
JSO=JSO/p.Etot; % convert from M/s to 1/s

% adjust for protein load and differences in yeast vs mammalian rates
JSO=JSO*p.xRot;

% format model output
model.Y{numel(model.Y)+1}=[dPsi; JSO]'; % [~ 1/s]
end

%% Simulate Covian 2004 Antimycin stimulation (Fig 11A)
% yeast bc1

function model = C2004_F11(fun,p,model)

% experimental details
p.T = 273.15+25; % 25 C

% set Q10 specific parameter values
p = updateparams(p,'DQ');

% Covian et al. 2004 Figure 11
% define model output according to data
model.label{numel(model.label)+1} = 'covian04set1a.txt';
 
p.Etot = 100e-9; % M

% measured values
c3 = 60e-6; % M
DQH2 = 40e-6; % M
dPsi = 0; % mV
dpH = 0; % mV
pHp = 7;
pHn = dpH/59 + pHp;

AA = [0 1]*1e-6; % uM

Jc=zeros(size(AA));
JSO=zeros(size(AA));

for i=1:numel(AA)
    
p.AA=AA(i);

x = zeros(9,1);

x(p.in.c3,:) = c3; % M
x(p.in.c2,:) = 0; % M
x(p.in.QH2,:) = DQH2*(1-p.covian_Qratio); % M
x(p.in.Q,:) = DQH2*p.covian_Qratio + p.Etot; % M
x(p.in.dPsi,:) = dPsi; % mV
x(p.in.Hn,:) = 10.^-pHn; % M
x(p.in.Hp,:) = 10.^-pHp; % M
x(p.in.O2,:) = 200e-6; % M
[Jc(i), JSO(i)] = fun(x,p);
end

J = (Jc + JSO); % fully AA inhibited rate is sum of Jc and JSO

% compute stimulated rate
p.AAstim=1;
p.AA=0;
[Jc2,JSO2]=fun(x,p); % 1 AA/dimer
J2 = Jc2 + JSO2;
p.AAstim=0; % reset stimulation flag

AA = logspace(-14,-7.3,101); % AA titration

% AA binding model
P = (1 + AA/p.KAA).^2;
AAtot = AA + p.Etot*2*AA/p.KAA./P + p.Etot*2*(AA/p.KAA).^2./P;
Jstim=(J(1)/p.Etot./P + J2/p.Etot.*2*AA./p.KAA./P + J(2)/p.Etot*(AA./p.KAA).^2./P)*222/(J(1)/p.Etot); % normalize TN to ~ 222 1/s

% format model output
model.Y{numel(model.Y)+1}=[AAtot/2/p.Etot; Jstim]'; % [~ 1/s]
end

%% Simulate Quinlan and Brand 2011
%
% experimental details
% T=37C, I~0.13M, 0.25 mg/ml isolated mitochondria were supplemented 
% incubated with 2 uM antimycin A, 4 uM rotenone, and 5 mM succinate. for
% some data, glutamate/malate was used or malonate was titrated in with 
% succinate to titrate the Qpool.

function model = Q2011_F2(fun,p,model)

% experimental details
p.T = 273.15+37; % 37 C

% set enzyme total
p.Etot = 200e-12; % estimate from Iwata et al. 1967 for rat heart

% set Q10 specific parameter values
p = updateparams(p,'Q10');

% Quinlan et al., Figure 2
% define model output according to data
model.label{numel(model.label)+1} = 'quinlan11set3a.txt';

fQH2 = logspace(-7,-4.3e-4,1001);

% measured values
c3 = 0.99*p.ctot; % M assumption, details not given in paper
c2 = p.ctot - c3; % M assumption, details not given in paper
Q = (1-fQH2)*p.Qtot; % M
QH2 = fQH2*p.Qtot; % M
dPsi = 0; % mV
dpH = 0; % mV
pHn = dpH/59 + 7.2;
pHp = 7.2;

p.AA=2e-6; % M

x = zeros(9,numel(QH2));
x(p.in.Hn,:) = 10.^-pHn; % M
x(p.in.Hp,:) = 10.^-pHp; % M
x(p.in.dPsi,:) = dPsi; % mV
x(p.in.c3,:) = c3; % M
x(p.in.c2,:) = c2; % M
x(p.in.Q,:) = Q; % M
x(p.in.QH2,:) = QH2; % M
x(p.in.O2,:) = 200e-6;
[~,JSO,d] = fun(x,p);

% format model output
model.Y{numel(model.Y)+1}=[(1-fQH2)*100; JSO*1e9*60/2]'; % [%Q nmol H2O2/mg/min]
model.Y2{numel(model.Y2)+1}=d; % extra model output
end

%% Simulate Drose and Brandt 2008 ROS data Figure 4
%
% experimental details
% T=30C, I~0.075M+, SMP from bovine heart mitochondria
% pH 7.4, 1 mM MgCl2, 1 mM EDTA was used in all.
% 100 U SOD and 1 U HRP for ROS assay
% 200 uM decylubiquinol, 50-100 uM cyt c was used

function model = D2008_F4(fun,p,model)

% experimental details
p.T = 273.15+30; % 30 C

p.Etot = 321e-12; % pmol/mg; (17.2 uM cyt b) / (26.8 mg/ml) / (2 nmol cyt b/nmol bc1)

% set DQ specific parameter values
p = updateparams(p,'DQ');

% Drose et al. 2008 Figure 4
% define model output according to data
model.label{numel(model.label)+1} = 'drose08set1a.txt';

% measured values
c3tot = 100e-6; % M, ranges from 50 - 100 uM, further details not in paper
DQtot = 100e-6; % M
fQ = linspace(0.001,0.999,101);
dPsi = 0; % mV
pH = 7.4;
p.AA = 10e-6; % M

fQH2 = DQtot*(1-fQ); % fraction of reduced DQH2

c3 = c3tot*.99; % M, assumption, details not given in paper
c2 = c3tot - c3; % M, assumption, details not given in paper

x = zeros(9,numel(fQ));
x(p.in.c3,:) = c3; % M
x(p.in.c2,:) = c2; % M
x(p.in.QH2,:) = fQH2; % M
x(p.in.Q,:) = DQtot*fQ; % M
x(p.in.dPsi,:) = dPsi; % mV
x(p.in.Hn,:) = 10.^-pH; % M
x(p.in.Hp,:) = 10.^-pH; % M
x(p.in.O2,:) = 200e-6; % M
[~, JSO, d] = fun(x,p);

J = JSO; % SOD included in assay, so assuming all SO captured by assay

% format model output
model.Y{numel(model.Y)+1}=[100*fQ; 1e9*J*60/2]'; % [%Q nmol H2O2/mg/min]
model.Y2{numel(model.Y2)+1}=d; % extra model output
end

%% Substate Distribution Calculations

function SubstateDistributions(p)

fun = @bc1_dimer; % define model

p.T = 273.15+37; % 37 C

% set Q10 specific parameter values
p = updateparams(p,'Q10');

x = zeros(9,1);
x(p.in.c3,:) = 0; % M
x(p.in.c2,:) = 0; % M
x(p.in.QH2,:) = 0.002; % M
x(p.in.Q,:) = 0.018; % M
x(p.in.dPsi,:) = 0; % mV
x(p.in.Hn,:) = 10.^-7; % M
x(p.in.Hp,:) = 10.^-7; % M
x(p.in.O2,:) = 0; % M
[~, ~, d] = fun(x,p);

for i=1:8
    E(1,i) = sum(d.s1((ismember(p.substates.s1,i)')'));
    E(2,i) = sum(d.s2(any(ismember(p.substates.s2,i)')'));
    E(3,i) = sum(d.s3(any(ismember(p.substates.s3,i)')'));
    E(4,i) = sum(d.s4(any(ismember(p.substates.s4,i)')'));
    E(5,i) = sum(d.s5(any(ismember(p.substates.s5,i)')'));
end

%reorder E matrix
E = E(:,[4 3 2 1 6 5 7 8]);

E_1 = E(1,:)';
E_2 = E(2,:)';
E_3 = E(3,:)';
E_4 = E(4,:)';
E_5 = E(5,:)';


RedoxCenters = {'SQp_a';'bL_a';'bH_a';'SQn_a';'SQp_b';'bL_b';'bH_b';'SQn_b'};

T = table(E_1,E_2,E_3,E_4,E_5,'RowNames',RedoxCenters)


end

%% Extra Simulations, Analysis and Plots for native Q10 parameters
function Q10_surface_plots(p)

fun = @bc1_dimer; % define model

% color scheme
c=[0 .447 .741; .85 .325 .098; .929 .694 .125; .494 .184 .556; .466 .674 .188; .301 .745 .933; .635 .078 .184];

% load Q10 params
p = updateparams(p,'Q10');

% set enzyme total
p.Etot = 250e-12; % approx. cardiac bc1 content

p.T = 273.15+37; % 37 C

c3 = 0.8*p.ctot; % M
c2 = 0.2*p.ctot; % M

dPsi=linspace(0,200,101);
fQH2=linspace(1e-2,1-1e-2,201); %

x = zeros(9,numel(fQH2));
x(p.in.Hn,:) = 10^-7.0; % M
x(p.in.Hp,:) = 10^-7.0; % M 
x(p.in.c3,:) = c3; % M
x(p.in.c2,:) = c2; % M
x(p.in.O2,:) = 30e-6; % M
x(p.in.SO,:) = 100e-12; % M

Jc = zeros(numel(dPsi),numel(fQH2));
JSO = zeros(numel(dPsi),numel(fQH2));
clear g

p.AA=0; % make sure AA simulation flag is off

for i = 1:numel(dPsi)
    x(p.in.dPsi,:) = dPsi(i);
    x(p.in.QH2,:) = p.Qtot*fQH2;
    x(p.in.Q,:) = p.Qtot*(1-fQH2); 
    [Jc(i,:),JSO(i,:),g(i)] = fun(x,p);
end

% enzyme states
E={};
JQn=reshape([g.JQn],numel(fQH2),numel(dPsi))';
% state occupancies
E{1}=reshape([g.S0],numel(fQH2),numel(dPsi))';
E{2}=reshape([g.S1],numel(fQH2),numel(dPsi))';
E{3}=reshape([g.S2],numel(fQH2),numel(dPsi))';
E{4}=reshape([g.S3],numel(fQH2),numel(dPsi))';
E{5}=reshape([g.S4],numel(fQH2),numel(dPsi))';
E{6}=reshape([g.S5],numel(fQH2),numel(dPsi))';
% substate occupancies
s0=1;
s1=permute(reshape([g.s1],size(p.substates.s1,1),numel(fQH2),numel(dPsi)),[1 3 2]);
s2=reshape([g.s2],size(p.substates.s2,1),numel(fQH2),numel(dPsi));
s3=reshape([g.s3],size(p.substates.s3,1),numel(fQH2),numel(dPsi));
s4=reshape([g.s4],size(p.substates.s4,1),numel(fQH2),numel(dPsi));
s5=reshape([g.s5],size(p.substates.s5,1),numel(fQH2),numel(dPsi));
% partial reactions
kfQH2p_01=reshape([g.kfQH2p_01],numel(fQH2),numel(dPsi))';
krQH2p_01=reshape([g.krQH2p_01],numel(fQH2),numel(dPsi))';
kfQH2p_12=reshape([g.kfQH2p_12],numel(fQH2),numel(dPsi))';
krQH2p_12=reshape([g.krQH2p_12],numel(fQH2),numel(dPsi))';
kfQH2p_23=reshape([g.kfQH2p_23],numel(fQH2),numel(dPsi))';
krQH2p_23=reshape([g.krQH2p_23],numel(fQH2),numel(dPsi))';
kfQH2p_34=reshape([g.kfQH2p_34],numel(fQH2),numel(dPsi))';
krQH2p_34=reshape([g.krQH2p_34],numel(fQH2),numel(dPsi))';
kfQH2p_45=reshape([g.kfQH2p_45],numel(fQH2),numel(dPsi))';
krQH2p_45=reshape([g.krQH2p_45],numel(fQH2),numel(dPsi))';
kfQH2n_20=reshape([g.kfQH2n_20],numel(fQH2),numel(dPsi))';
krQH2n_20=reshape([g.krQH2n_20],numel(fQH2),numel(dPsi))';
kfQH2n_31=reshape([g.kfQH2n_31],numel(fQH2),numel(dPsi))';
krQH2n_31=reshape([g.krQH2n_31],numel(fQH2),numel(dPsi))';
kfQH2n_42=reshape([g.kfQH2n_42],numel(fQH2),numel(dPsi))';
krQH2n_42=reshape([g.krQH2n_42],numel(fQH2),numel(dPsi))';
kfQH2n_53=reshape([g.kfQH2n_53],numel(fQH2),numel(dPsi))';
krQH2n_53=reshape([g.krQH2n_53],numel(fQH2),numel(dPsi))';
kfSO_10 = reshape([g.kfSO_10],numel(fQH2),numel(dPsi))';
krSO_10 = reshape([g.krSO_10],numel(fQH2),numel(dPsi))';
kfSO_21 = reshape([g.kfSO_21],numel(fQH2),numel(dPsi))';
krSO_21 = reshape([g.krSO_21],numel(fQH2),numel(dPsi))';
kfSO_32 = reshape([g.kfSO_32],numel(fQH2),numel(dPsi))';
krSO_32 = reshape([g.krSO_32],numel(fQH2),numel(dPsi))';
kfSO_43 = reshape([g.kfSO_43],numel(fQH2),numel(dPsi))';
krSO_43 = reshape([g.krSO_43],numel(fQH2),numel(dPsi))';
kfSO_54 = reshape([g.kfSO_54],numel(fQH2),numel(dPsi))';
krSO_54 = reshape([g.krSO_54],numel(fQH2),numel(dPsi))';

figure1 = figure;
axes1 = axes('Parent',figure1,'FontSize',22,'FontName','Times New Roman');
grid(axes1,'on');
hold(axes1,'all');
mesh(fQH2*100,dPsi,Jc*1e9*60,'Parent',axes1)
set(gca,'xtick',[0 .25 .5 .75 1]*100)
set(gca,'ytick',[0 50 100 150 200])
box on
view(axes1,[190 30]);
zlim([0 inf])
set(gcf,'color','none'),set(gca,'color','none')

figure3 = figure;
axes3 = axes('Parent',figure3,'FontSize',22,'FontName','Times New Roman');
view(axes3,[-37.5 30]);
grid(axes3,'on');
hold(axes3,'all');
mesh(fQH2*100,dPsi,JSO*1e9*60,'Parent',axes3)
set(gca,'xtick',[0 .25 .5 .75 1]*100)
set(gca,'ytick',[0 50 100 150 200])
view(axes3,[15 30])
box on
set(gcf,'color','none'),set(gca,'color','none')

fig = figure;
a1 = axes('Parent',fig,'YAxisLocation','left','FontSize',22,'FontName','Times New Roman');
line(dPsi,Jc(:,find(fQH2>=0.25,1))*1e9*60,'color',c(1,:),'linestyle','-','linewidth',3,'Parent',a1);
line(dPsi,Jc(:,find(fQH2>=0.5,1))*1e9*60,'color',c(2,:),'linestyle','-','linewidth',3,'Parent',a1);
line(dPsi,Jc(:,find(fQH2>=0.75,1))*1e9*60,'color',c(3,:),'linestyle','-','linewidth',3,'Parent',a1);
set(a1,'xtick',[0 50 100 150 200])
set(gcf,'color','none'),set(gca,'color','none')
a2 = axes('Position',get(a1,'Position'),'YAxisLocation','right','color','none','FontSize',22,'FontName','Times New Roman');
line(dPsi,JSO(:,find(fQH2>=0.25,1))*1e9*60,'color',c(1,:),'linestyle','--','linewidth',3,'Parent',a2);
line(dPsi,JSO(:,find(fQH2>=0.5,1))*1e9*60,'color',c(2,:),'linestyle','--','linewidth',3,'Parent',a2);
line(dPsi,JSO(:,find(fQH2>=0.75,1))*1e9*60,'color',c(3,:),'linestyle','--','linewidth',3,'Parent',a2);
set(a2,'xtick',[0 50 100 150 200])
box on
linkaxes([a1(1) a2(1)],'x')
set(gcf,'color','none'),set(gca,'color','none')
set(gcf,'color','none'),set(gca,'color','none')

fig = figure;
a1 = axes('Parent',fig,'YAxisLocation','left','FontSize',22,'FontName','Times New Roman');
line(fQH2*100,Jc(find(dPsi==140),:)*1e9*60,'color',c(1,:),'linewidth',3,'Parent',a1)
line(fQH2*100,Jc(find(dPsi==160),:)*1e9*60,'color',c(2,:),'linewidth',3,'Parent',a1)
line(fQH2*100,Jc(find(dPsi==180),:)*1e9*60,'color',c(3,:),'linewidth',3,'Parent',a1)
set(a1,'xtick',[0 0.25 0.5 0.75 1]*100)
set(gcf,'color','none'),set(gca,'color','none')
a2 = axes('Position',get(a1,'Position'),'YAxisLocation','right','color','none','FontSize',22,'FontName','Times New Roman');
line(fQH2*100,JSO(find(dPsi==140),:)*1e9*60,'color',c(1,:),'linestyle','--','linewidth',3,'Parent',a2)
line(fQH2*100,JSO(find(dPsi==160),:)*1e9*60,'color',c(2,:),'linestyle','--','linewidth',3,'Parent',a2)
line(fQH2*100,JSO(find(dPsi==180),:)*1e9*60,'color',c(3,:),'linestyle','--','linewidth',3,'Parent',a2)
set(a2,'xtick',[0 0.25 0.5 0.75 1]*100)
box on
set(gcf,'color','none'),set(gca,'color','none')

fig = figure;
a1 = axes('Parent',fig,'YAxisLocation','left','FontSize',22,'FontName','Times New Roman');
line(Jc(find(dPsi==140),:)*1e9*60/4,JSO(find(dPsi==140),:)*1e9*60,'color',c(1,:),'linewidth',3,'Parent',a1)
line(Jc(find(dPsi==160),:)*1e9*60/4,JSO(find(dPsi==160),:)*1e9*60,'color',c(2,:),'linewidth',3,'Parent',a1)
line(Jc(find(dPsi==180),:)*1e9*60/4,JSO(find(dPsi==180),:)*1e9*60,'color',c(3,:),'linewidth',3,'Parent',a1)
box on
set(gcf,'color','none'),set(gca,'color','none')

v=[110 30;70 30;60 30;-20 30;-70 30;-20 30]; % view matrix
for i=1:6
figure
mesh(fQH2*100,dPsi,E{i})
set(gca,'FontSize',22,'FontName','Times New Roman');
view(v(i,:));
set(gca,'xtick',[0 .25 .5 .75 1]*100)
set(gca,'ytick',[0 50 100 150 200])
box on
grid on
set(gcf,'color','none'),set(gca,'color','none')
end

% partial reaction TNs
% Qp oxidation at Qp-site
figure
mesh(fQH2*100,dPsi,kfQH2p_01.*E{1}-krQH2p_01.*E{2})
set(gca,'FontSize',22,'FontName','Times New Roman');
view([120 30]);
zlim([0 inf])
set(gca,'xtick',[0 .25 .5 .75 1]*100)
set(gca,'ytick',[0 50 100 150 200])
box on
grid on
set(gcf,'color','none'),set(gca,'color','none')

figure
mesh(fQH2*100,dPsi,kfQH2p_12.*E{2}-krQH2p_12.*E{3})
set(gca,'FontSize',22,'FontName','Times New Roman');
view([200 30]);
zlim([0 inf])
set(gca,'xtick',[0 .25 .5 .75 1]*100)
set(gca,'ytick',[0 50 100 150 200])
box on
grid on
set(gcf,'color','none'),set(gca,'color','none')

figure
mesh(fQH2*100,dPsi,kfQH2p_23.*E{3}-krQH2p_23.*E{4})
set(gca,'FontSize',22,'FontName','Times New Roman');
view([200 30]);
zlim([0 inf])
set(gca,'xtick',[0 .25 .5 .75 1]*100)
set(gca,'ytick',[0 50 100 150 200])
box on
grid on
set(gcf,'color','none'),set(gca,'color','none')

figure
mesh(fQH2*100,dPsi,kfQH2p_34.*E{4}-krQH2p_34.*E{5})
set(gca,'FontSize',22,'FontName','Times New Roman');
view([200 30]);
zlim([0 inf])
set(gca,'xtick',[0 .25 .5 .75 1]*100)
set(gca,'ytick',[0 50 100 150 200])
box on
grid on
set(gcf,'color','none'),set(gca,'color','none')

figure
mesh(fQH2*100,dPsi,kfQH2p_45.*E{5}-krQH2p_45.*E{6})
set(gca,'FontSize',22,'FontName','Times New Roman');
view([225 30]);
zlim([0 inf])
set(gca,'xtick',[0 .25 .5 .75 1]*100)
set(gca,'ytick',[0 50 100 150 200])
box on
grid on
set(gcf,'color','none'),set(gca,'color','none')

% Q reduction at Qn-site
figure
mesh(fQH2*100,dPsi,kfQH2n_20.*E{3}-krQH2n_20.*E{1})
set(gca,'FontSize',22,'FontName','Times New Roman');
view([125 30]);
zlim([0 inf])
set(gca,'xtick',[0 .25 .5 .75 1]*100)
set(gca,'ytick',[0 50 100 150 200])
box on
grid on
set(gcf,'color','none'),set(gca,'color','none')

figure
mesh(fQH2*100,dPsi,kfQH2n_31.*E{4}-krQH2n_31.*E{2})
set(gca,'FontSize',22,'FontName','Times New Roman');
view([190 30]);
zlim([0 inf])
set(gca,'xtick',[0 .25 .5 .75 1]*100)
set(gca,'ytick',[0 50 100 150 200])
box on
grid on
set(gcf,'color','none'),set(gca,'color','none')

figure
mesh(fQH2*100,dPsi,kfQH2n_42.*E{5}-krQH2n_42.*E{3})
set(gca,'FontSize',22,'FontName','Times New Roman');
view([190 30]);
zlim([0 inf])
set(gca,'xtick',[0 .25 .5 .75 1]*100)
set(gca,'ytick',[0 50 100 150 200])
box on
grid on
set(gcf,'color','none'),set(gca,'color','none')

figure
mesh(fQH2*100,dPsi,kfQH2n_53.*E{6}-krQH2n_53.*E{4})
set(gca,'FontSize',22,'FontName','Times New Roman');
view([225 30]);
zlim([0 inf])
set(gca,'xtick',[0 .25 .5 .75 1]*100)
set(gca,'ytick',[0 50 100 150 200])
box on
grid on
set(gcf,'color','none'),set(gca,'color','none')

% superoxide formation at Qp-site
figure
mesh(fQH2*100,dPsi,kfSO_10.*E{2}-krSO_10.*E{1})
set(gca,'FontSize',22,'FontName','Times New Roman');
view([60 30]);
zlim([0 inf])
set(gca,'xtick',[0 .25 .5 .75 1]*100)
set(gca,'ytick',[0 50 100 150 200])
box on
grid on
set(gcf,'color','none'),set(gca,'color','none')

figure
mesh(fQH2*100,dPsi,kfSO_21.*E{3}-krSO_21.*E{2})
set(gca,'FontSize',22,'FontName','Times New Roman');
view([60 30]);
zlim([0 inf])
set(gca,'xtick',[0 .25 .5 .75 1]*100)
set(gca,'ytick',[0 50 100 150 200])
box on
grid on
set(gcf,'color','none'),set(gca,'color','none')

figure
mesh(fQH2*100,dPsi,kfSO_32.*E{4}-krSO_32.*E{3})
set(gca,'FontSize',22,'FontName','Times New Roman');
view([30 30]);
zlim([0 inf])
set(gca,'xtick',[0 .25 .5 .75 1]*100)
set(gca,'ytick',[0 50 100 150 200])
box on
grid on
set(gcf,'color','none'),set(gca,'color','none')

figure
mesh(fQH2*100,dPsi,kfSO_43.*E{5}-krSO_43.*E{4})
set(gca,'FontSize',22,'FontName','Times New Roman');
view([-60 30]);
zlim([0 inf])
set(gca,'xtick',[0 .25 .5 .75 1]*100)
set(gca,'ytick',[0 50 100 150 200])
box on
grid on
set(gcf,'color','none'),set(gca,'color','none')

figure
mesh(fQH2*100,dPsi,kfSO_54.*E{6}-krSO_54.*E{5})
set(gca,'FontSize',22,'FontName','Times New Roman');
view([-60 30]);
zlim([0 inf])
set(gca,'xtick',[0 .25 .5 .75 1]*100)
set(gca,'ytick',[0 50 100 150 200])
box on
grid on
set(gcf,'color','none'),set(gca,'color','none')
end

%% Bose et al. simulations for Q pool redox state simulations
function B2003_T1_plot(p)

fun = @bc1_dimer; % define model

% experimental details
p.T = 273.15+37; % 37 C

% set Q10 specific parameter values
p = updateparams(p,'Q10');

MVO2=[30.8 40 24.6 256]; % nmol O2/mg/nmol cyta (1 nmol cyt / mg mito prot)
sdMVO2=[0.9 3.4 4.4 20]; % nmol O2/mg/nmol cyta (1 nmol cyt / mg mito prot)

NADH = [0.6 0.76 0.45 0.29]; % fraction NADH

Etot = linspace(0.1,.5,101); % sweep range of Etot values (nmol/mg)
for j=1:numel(Etot)
p.Etot = Etot(j);

fQH2 = linspace(0.001,0.999,10001); % fraction of QH2
Q = (1-fQH2)*p.Qtot; % M
QH2 = fQH2*p.Qtot; % M

% measured values
c2 = [9.2 10.5 8.4 17.1]/100*p.ctot;
c3 = p.ctot - c2; % M
dPsi = [172 194 148 163]; % mV
pHp = 7.1;
dpH = [0.04 0.03 0.06 0]*p.T*p.R/p.F*log(10); % mV
pHn = dpH/59 + pHp;

clear Jc JSO details
for i=1:numel(c2)
x = zeros(9,numel(QH2));
x(p.in.Hn,:) = 10.^-pHn(i); % M
x(p.in.Hp,:) = 10.^-pHp; % M
x(p.in.dPsi,:) = dPsi(i); % mV
x(p.in.c3,:) = c3(i); % M
x(p.in.c2,:) = c2(i); % M
x(p.in.Q,:) = Q; % M
x(p.in.QH2,:) = QH2; % M
x(p.in.O2,:) = 200e-6;
[Jc(i,:),JSO(i,:),details(i)] = fun(x,p);
end

for i=1:numel(c2)
k=find(diff(sign(Jc(i,:)/4*60-MVO2(i)))); % find fQH2 values that match data
z=numel(k);
switch z
    case 0
Jopt(j,i,1) = NaN;
iQH2(j,i,1)=NaN;
Jopt(j,i,2) = NaN;
iQH2(j,i,2)=NaN;
    case 1
Jopt(j,i,1) = Jc(i,k(1));
iQH2(j,i,1)=k(1);
Jopt(j,i,2) = NaN;
iQH2(j,i,2)=NaN;
    case 2
Jopt(j,i,1) = Jc(i,k(1));
iQH2(j,i,1)=k(1);
Jopt(j,i,2) = Jc(i,k(2));
iQH2(j,i,2)=k(2);
end
end
end

clear f
for j=1:numel(Etot)
    for i=1:numel(c2)
f(j,i,1) = (((Jopt(j,i,1)/4*60 - MVO2(i))./sdMVO2(i)).^2);
f(j,i,2) = (((Jopt(j,i,2)/4*60 - MVO2(i))./sdMVO2(i)).^2);
    end
end

% oxidized side
axes('Parent',figure,'FontName','Times New Roman','FontSize',28);
hold on
box on
j=1;
for i=1:4
    plot(1e3*Etot(f(:,i,j)<1),fQH2(iQH2(f(:,i,j)<1,i,j))*100,'linewidth',3)
end
xlabel('[bc_1] (pmol/mg)')
ylabel('% Q pool reduced')
set(gcf,'PaperPosition',[1 1 8 6])
set(gcf,'color','none'),set(gca,'color','none')
legend({'G/M' 'Pi' 'ADP' 'Active state'},'location','best','fontname','Times New Roman','fontsize',28)

% reduced side
axes('Parent',figure,'FontName','Times New Roman','FontSize',28);
hold on
box on
j=2;
for i=1:4
    plot(1e3*Etot(f(:,i,j)<1),fQH2(iQH2(f(:,i,j)<1,i,j))*100,'linewidth',3)
end
xlabel('[bc_1] (pmol/mg)')
ylabel('% Q pool reduced')
set(gcf,'PaperPosition',[1 1 8 6])
set(gcf,'color','none'),set(gca,'color','none')

% compute dG for Complex I using these values
dG0 = -74.3e3; % J/mol (based on Em7 of NAD/NADH = -320 mV and Q/QH2 = 65 mV)
pmf = dPsi + dpH;
NAD = 1 - NADH;

% oxidized side
axes('Parent',figure,'FontName','Times New Roman','FontSize',28);
hold on
box on
j=1;
for i=1:4
QH2 = fQH2(iQH2(f(:,i,j)<1,i,j));
Q = 1 - QH2;
dGr = dG0 + p.R*p.T*log((NAD(i)./NADH(i)).*QH2./Q) + 4*p.F*pmf(i) + p.R*p.T*log(1e-7./10^-pHn(i));
plot(1e3*Etot(f(:,i,j)<1),dGr/1000,'linewidth',3)
end
xlabel('[bc_1] (pmol/mg)')
ylabel('\Delta_rG Complex I (kJ/mol)')
set(gcf,'PaperPosition',[1 1 8 6])
set(gcf,'color','none'),set(gca,'color','none')

% reduced side
axes('Parent',figure,'FontName','Times New Roman','FontSize',28);
hold on
box on
j=2;
for i=1:4
QH2 = fQH2(iQH2(f(:,i,j)<1,i,j));
Q = 1 - QH2;
dGr = dG0 + p.R*p.T*log((NAD(i)./NADH(i)).*QH2./Q) + 4*p.F*pmf(i) + p.R*p.T*log(1e-7./10^-pHn(i));
plot(1e3*Etot(f(:,i,j)<1),dGr/1000,'linewidth',3)
end
xlabel('[bc_1] (pmol/mg)')
ylabel('\Delta_rG Complex I (kJ/mol)')
set(gcf,'PaperPosition',[1 1 8 6])
set(gcf,'color','none'),set(gca,'color','none')

end

%% Vinnakota et al. simulations for Q pool redox state simulations
function V2016_plot(p)

fun = @bc1_dimer; % define model

% experimental details
p.T = 273.15+37; % 37 C

% set Q10 specific parameter values
p = updateparams(p,'Q10');

MVO2=[.010494 .051927 .10562 .014509 .053625 .144436]*.337/.15*1000; % nmol O2/mg/min
sdMVO2=[.002152 .003205 .01765 .003294 .004809 .01855]*.337/.15*1000; % nmol O2/mg/min

NADH = [.72836 .4879 .39639 .66415 .4821 .3695]; % fraction NADH

Etot = linspace(0.1,.5,101); % sweep range of Etot values (nmol/mg)
for j=1:numel(Etot)
p.Etot = Etot(j);

fQH2 = linspace(0.001,0.999,10001);
Q = (1-fQH2)*p.Qtot; % M
QH2 = fQH2*p.Qtot; % M

% measured values (1 mM Pi at 3 ATPase rates, 5 mM Pi at 3 ATPase rates)
c2 = [.18625 .2576 .29585 .19315 .26585 .31475]*p.ctot; % M
c3 = p.ctot - c2; % M
dPsi = [183.2317 167.5529 162.3817 183.4706 167.9643 156.2841]; % mV
pHp = 7.2;
dpH = 0.15*(p.R*p.T/p.F*log(10)); % mV
pHn = dpH/(p.R*p.T/p.F*log(10)) + pHp;

clear Jc JSO details
for i=1:numel(c2)
x = zeros(9,numel(QH2));
x(p.in.Hn,:) = 10.^-pHn; % M
x(p.in.Hp,:) = 10.^-pHp; % M
x(p.in.dPsi,:) = dPsi(i); % mV
x(p.in.c3,:) = c3(i); % M
x(p.in.c2,:) = c2(i); % M
x(p.in.Q,:) = Q; % M
x(p.in.QH2,:) = QH2; % M
x(p.in.O2,:) = 200e-6;
[Jc(i,:),JSO(i,:),details(i)] = fun(x,p);
end

for i=1:numel(c2)
k=find(diff(sign(Jc(i,:)/4*60-MVO2(i)))); % find fQH2 values that match data
z=numel(k);
switch z
    case 0
Jopt(j,i,1) = NaN;
iQH2(j,i,1)=NaN;
Jopt(j,i,2) = NaN;
iQH2(j,i,2)=NaN;
    case 1
Jopt(j,i,1) = Jc(i,k(1));
iQH2(j,i,1)=k(1);
Jopt(j,i,2) = NaN;
iQH2(j,i,2)=NaN;
    case 2
Jopt(j,i,1) = Jc(i,k(1));
iQH2(j,i,1)=k(1);
Jopt(j,i,2) = Jc(i,k(2));
iQH2(j,i,2)=k(2);
end
end
end

clear f
for j=1:numel(Etot)
    for i=1:numel(c2)
f(j,i,1) = (((Jopt(j,i,1)/4*60 - MVO2(i))./sdMVO2(i)).^2);
f(j,i,2) = (((Jopt(j,i,2)/4*60 - MVO2(i))./sdMVO2(i)).^2);
    end
end

% 1 mM Pi, oxidized side
axes('Parent',figure,'FontName','Times New Roman','FontSize',28);
hold on
box on
j=1;
for i=1:3
    plot(1e3*Etot(f(:,i,j)<1),fQH2(iQH2(f(:,i,j)<1,i,j))*100,'linewidth',3)
end
xlabel('[bc_1] (pmol/mg)')
ylabel('% Q pool reduced')
set(gcf,'PaperPosition',[1 1 8 6])
set(gcf,'color','none'),set(gca,'color','none')
legend({'LEAK' 'State 3.5' '0.8 U/ml Apyrase'},'location','northeast','fontname','Times New Roman','fontsize',28)

% 1 mM Pi, reduced side
axes('Parent',figure,'FontName','Times New Roman','FontSize',28);
hold on
box on
j=2;
for i=1:3
    plot(1e3*Etot(f(:,i,j)<1),fQH2(iQH2(f(:,i,j)<1,i,j))*100,'linewidth',3)
end
xlabel('[bc_1] (pmol/mg)')
ylabel('% Q pool reduced')
set(gcf,'PaperPosition',[1 1 8 6])
set(gcf,'color','none'),set(gca,'color','none')

% 5 mM Pi, oxidized side
axes('Parent',figure,'FontName','Times New Roman','FontSize',28);
hold on
box on
j=1;
for i=4:6
    plot(1e3*Etot(f(:,i,j)<1),fQH2(iQH2(f(:,i,j)<1,i,j))*100,'linewidth',3)
end
xlabel('[bc_1] (pmol/mg)')
ylabel('% Q pool reduced')
set(gcf,'PaperPosition',[1 1 8 6])
set(gcf,'color','none'),set(gca,'color','none')
legend({'LEAK' 'State 3.5' '0.8 U/ml Apyrase'},'location','northeast','fontname','Times New Roman','fontsize',28)

% 5 mM Pi, reducded side
axes('Parent',figure,'FontName','Times New Roman','FontSize',28);
hold on
box on
j=2;
for i=4:6
    plot(1e3*Etot(f(:,i,j)<1),fQH2(iQH2(f(:,i,j)<1,i,j))*100,'linewidth',3)
end
set(gca,'ytick',[20 30 40 50 60 70 80 90 100])
xlabel('[bc_1] (pmol/mg)')
ylabel('% Q pool reduced')
set(gcf,'PaperPosition',[1 1 8 6])
set(gcf,'color','none'),set(gca,'color','none')

% compute dG for Complex I using these values
dG0 = -74.3e3; % J/mol (based on Em7 of NAD/NADH = -320 mV and Q/QH2 = 65 mV)
pmf = dPsi + dpH;
NAD = 1 - NADH;

% 1 mM Pi
% oxidized side
axes('Parent',figure,'FontName','Times New Roman','FontSize',28);
hold on
box on
j=1;
for i=1:3
QH2 = fQH2(iQH2(f(:,i,j)<1,i,j));
Q = 1 - QH2;
dGr = dG0 + p.R*p.T*log((NAD(i)./NADH(i)).*QH2./Q) + 4*p.F*pmf(i) + p.R*p.T*log(1e-7./10^-pHn);
plot(1e3*Etot(f(:,i,j)<1),dGr/1000,'linewidth',3)
end
xlabel('[bc_1] (pmol/mg)')
ylabel('\Delta_rG Complex I (kJ/mol)')
set(gcf,'PaperPosition',[1 1 8 6])
set(gcf,'color','none'),set(gca,'color','none')

% reduced side
axes('Parent',figure,'FontName','Times New Roman','FontSize',28);
hold on
box on
j=2;
for i=1:3
QH2 = fQH2(iQH2(f(:,i,j)<1,i,j));
Q = 1 - QH2;
dGr = dG0 + p.R*p.T*log((NAD(i)./NADH(i)).*QH2./Q) + 4*p.F*pmf(i) + p.R*p.T*log(1e-7./10^-pHn);
plot(1e3*Etot(f(:,i,j)<1),dGr/1000,'linewidth',3)
end
xlabel('[bc_1] (pmol/mg)')
ylabel('\Delta_rG Complex I (kJ/mol)')
set(gcf,'PaperPosition',[1 1 8 6])
set(gcf,'color','none'),set(gca,'color','none')

% 5 mM Pi
% oxidized side
axes('Parent',figure,'FontName','Times New Roman','FontSize',28);
hold on
box on
j=1;
for i=4:6
QH2 = fQH2(iQH2(f(:,i,j)<1,i,j));
Q = 1 - QH2;
dGr = dG0 + p.R*p.T*log((NAD(i)./NADH(i)).*QH2./Q) + 4*p.F*pmf(i) + p.R*p.T*log(1e-7./10^-pHn);
plot(1e3*Etot(f(:,i,j)<1),dGr/1000,'linewidth',3)
end
xlabel('[bc_1] (pmol/mg)')
ylabel('\Delta_rG Complex I (kJ/mol)')
set(gcf,'PaperPosition',[1 1 8 6])
set(gcf,'color','none'),set(gca,'color','none')

% reduced side
axes('Parent',figure,'FontName','Times New Roman','FontSize',28);
hold on
box on
j=2;
for i=4:6
QH2 = fQH2(iQH2(f(:,i,j)<1,i,j));
Q = 1 - QH2;
dGr = dG0 + p.R*p.T*log((NAD(i)./NADH(i)).*QH2./Q) + 4*p.F*pmf(i) + p.R*p.T*log(1e-7./10^-pHn);
plot(1e3*Etot(f(:,i,j)<1),dGr/1000,'linewidth',3)
end
xlabel('[bc_1] (pmol/mg)')
ylabel('\Delta_rG Complex I (kJ/mol)')
set(gcf,'PaperPosition',[1 1 8 6])
set(gcf,'color','none'),set(gca,'color','none')

end
